# Supplementary material for: The mosquitoes of Armenia: review of knowledge and results of a field survey with first report of Aedes albopictus
Source: Parasite. 2020 Jun 8;27:42. doi: 10.1051/parasite/2020039 (PMC7278218; doi:10.1051/parasite/2020039)
Supplement: Supplementary file 1 — Tables S1–S4: Detailed mosquito collection data in Armenia for June to July 2016, August to October 2016, March to November 2017, and April to October 2018, respectively. (EXCEL file) [file parasite-27-42-s1.zip]

Archive with 1 entries (1 files):
- parasite190162-1-olm/parasite190162-1-olm.xlsx
