# Supplementary material for: The mosquitoes of Armenia: review of knowledge and results of a field survey with first report of Aedes albopictus
Source: Parasite. 2020 Jun 8;27:42. doi: 10.1051/parasite/2020039 (PMC7278218; doi:10.1051/parasite/2020039)
Supplement: Supplementary file 1 — Tables S1–S4: Detailed mosquito collection data in Armenia for June to July 2016, August to October 2016, March to November 2017, and April to October 2018, respectively. (EXCEL file) [file parasite-27-42-s1.zip › parasite190162-1-olm/parasite190162-1-olm.xlsx]

## Sheet: Table S1 Jun-Jul 2016
Province	Location	Sampling address	Latitude Y	Longitude X	Attitude Z (meter)	Method	Startdate	Enddate	Larval habitat category	Adult habitat category	No. spp.	Ae. albopictus	Ae. annulipes	Ae. caspius	Ae. cataphylla	Ae. cinereus/geminus	Ae. flavescens	Ae. geniculatus	Ae. vexans	An. claviger	An. maculipennis s.l.	An. maculipennis s.s.	An. sacharovi	An. plumbeus	Cq. richiardii	Cs. annulata	Cs. longiareolata	Cs. subochrea	Cx. hortensis	Cx. martinii	Cx. pipiens	Cx. territans	Cx. theileri	Cx. torrentium	Ur. unguiculata
Yerevan	Hrazdab river		40.1916	44.4761	1044	Larval sampling	2016-06-20	2016-06-20	Running water (river, stream, ditch, drain)		1										1
Yerevan	Erebuni	Argishti Lake	40.155	44.53	1106	Adult resting catch	2016-06-20	2016-06-20		Farm, animal shelter	4									3	3					1							8
Yerevan	Arshakunyats	Arshakunyats	40.136	44.467	885	Larval sampling	2016-06-20	2016-06-20	(Semi-)permanent water bodies with vegetation (pond, marsh, canal)		3									1						1					30
Yerevan	Erebuni	Salty lakes	40.1562	44.5327	961	Adult resting catch	2016-06-21	2016-06-21		Indoor building	1																				1
Yerevan			40.143	44.496	961	Larval sampling	2016-06-21	2016-06-21	Man-made (artificial) containers (e.g. tyre, pot, catch basin, pit)		0
Ararat	Artashat	Artashat	39.9565	44.5317	817	Adult resting catch	2016-06-21	2016-06-21		Farm, animal shelter	7			24			1		2		10	8			3								11
Ararat	Artashat	Artashat	39.9565	44.5317	817	Human bait	2016-06-21	2016-06-21		Farm	2			1											1
Ararat	Artashat	Artashat	39.9565	44.5317	817	EVS trap without CO2	2016-06-21	2016-06-22		Farm	1			6
Yerevan	Erebuni	Salty lakes	40.1562	44.5327	961	EVS trap with CO2	2016-06-21	2016-06-22		Farm	2			>100																			20
Ararat	Artashat	Artashat	39.9583	44.5374	808	Larval sampling	2016-06-21	2016-06-21	(Semi-)permanent water bodies with vegetation (pond, marsh, canal)		3			8							17												23
Ararat	border point 7	Border point 7	39.9179	44.562	820	BG Sentinel 2 trap with lure and CO2	2016-06-21	2016-06-22		Park, garden	2																				25		2
Ararat	Khor-Virap	Khor-Virap monastry	39.878	44.576	818	Adult resting catch	2016-06-21	2016-06-21		Park, garden	0
Armavir	ighmistzin	5 km Kasagh	40.1044	44.2683	879	Larval sampling	2016-06-22	2016-06-21	(Semi-)permanent water bodies with vegetation (pond, marsh, canal)		3										9										32		19
Armavir	Ighmiatzin	Gribayedov Village indoor	40.1065	44.2719	833	EVS trap with CO2	2016-06-22	2016-06-23		Farm	5			5							>102	1						1			2
Armavir	Ighmiatzin	Ighmiatzin outdoor	40.1065	44.2719	833	EVS trap with CO2	2016-06-22	2016-06-23		Farm	2			1																	4
Armavir	Caxkung	Caxkung	40.1812	44.2669	835	Larval sampling	2016-06-22	2016-06-22	(Semi-)permanent water bodies with vegetation (pond, marsh, canal)		5			16					8		25										19		8
Armavir	Ighmiatzin	Gribayedov village	40.1065	44.2719	833	Adult resting catch	2016-06-23	2016-06-23		Farm, animal shelter	6								1		15	4	1								1		1
Armavir	Ighmiatzin	Gribayedov village	40.1065	44.2719	833	Larval sampling	2016-06-22	2016-06-22	Man-made (artificial) containers (e.g. tyre, pot, catch basin, pit)		1																				40
Aragatsotn	Agarak	Voskehat village	40.3008	44.2891	988	Larval sampling	2016-06-23	2016-06-23	(Semi-)permanent water bodies with vegetation (pond, marsh, canal)		6										30					30				1	105	5	81
Aragatsotn	Agarak	Voskevaz village	40.2973	44.2806	1034	Larval sampling	2016-06-23	2016-06-23	Man-made (artificial) containers (e.g. tyre, pot, catch basin, pit)		1																				20
Aragatsotn	Agarak		40.2663	44.2735	1072	Larval sampling	2016-06-23	2016-06-23	(Semi-)permanent water bodies with vegetation (pond, marsh, canal)		5										6	1				1		1			19
Aragatsotn	Agarak		40.2663	44.2735	1072	Adult resting catch	2016-06-23	2016-06-23		Farm, animal shelter	4			3					2		32	5
Aragatsotn	Agarak		40.301	44.289	1072	EVS trap without CO2	2016-06-23	2016-06-24		Farm, animal shelter	6			19					4		24	2							1				4
Aragatsotn	Voskevaz village	Garden	40.2753	44.296	1086	BG sentinel 2 trap with lure only (no CO2)	2016-06-23	2016-06-24		Park, garden	3			1																	8		2
Aragatsotn	Voskevaz village	Voskevaz village	40.27	44.29	1086	EVS trap with CO2	2016-06-23	2016-06-24		Farm, animal shelter	2										3	5
Aragatsotn	Voskevaz village	Voskevaz village	40.27	44.29	1086	Adult resting catch	2016-06-23	2016-06-23		Farm, animal shelter	1										35
Armavir	Echmiadzin	Echmiadzin Cathedral	40.162	44.291	875	Adult resting catch	2016-06-23	2016-06-23		Park, garden	0
Aragatsotn	Agarak	Very old cemetery	40.2947	44.279	1055	Larval sampling	2016-06-24	2016-06-24	Natural containers (tree hole, rock pool)		4										12						20				50		50
Kotayk	Abovian farm	Abovian farm	40.2603	44.6159	1436	BG sentinel 2 trap with lure only (no CO2)	2016-06-24	2016-06-25		Farm	1																				1
Kotayk	Aghavnadzor	Aghavnadzor	40.566	44.677	1780	BG sentinel 2 trap with lure only (no CO2)	2016-06-24	2016-06-25		Forest	0
Kotayk	Aghavnadzor	Aghavnadzor	40.566	44.677	1780	Larval sampling	2016-06-24	2016-06-24	Man-made (artificial) containers (e.g. tyre, pot, catch basin, pit)	Forest	0
Kotayk	Aghavnadzor	Aghavnadzor	40.566	44.677	1780	Human bait	2016-06-24	2016-06-24		Forest	1		1
Kotayk	Abovian	Yerevanian	40.265	44.615	1400	Human bait	2016-06-24	2016-06-24		Urban	0
Kotayk	Abovian	Abovian	40.5656	44.677	1380	Larval sampling	2016-06-24	2016-06-24	Man-made (artificial) containers (e.g. tyre, pot, catch basin, pit)		0
Kotayk	Abovian	Abovian	40.2745	44.6373	1380	Larval sampling	2016-06-24	2016-06-24	(Semi-)permanent water bodies with vegetation (pond, marsh, canal)		3										13										1		57
Kotayk	Abovian	Abovian	40.2745	44.6373	1380	EVS trap without CO2	2016-06-24	2016-06-25		Urban	0
Kotayk	Abovian	Abovian	40.2745	44.6373	1380	Adult resting catch	2016-06-24	2016-06-24		Farm, animal shelter	0
Kotayk	Goght	Srarat	40.1283	44.7734	1700	Larval sampling	2016-06-25	2016-06-25	(Semi-)permanent water bodies with vegetation (pond, marsh, canal)		2										8												26
Kotayk	Garni	Garni temple	40.113	44.729	1350	Adult resting catch	2016-06-25	2016-06-25		Park, garden	0
Kotayk	Geghard	Geghard monastery	40.134	44.818	1730	Adult resting catch	2016-06-25	2016-06-25		Park, garden	0
Yerevan		Motel restaurant	40.2	44.568	1300	Adult resting catch	2016-06-25	2016-06-25		Park, garden	0
Yerevan		Cathedral	40.173	44.519	983	Larval sampling	2016-06-26	2016-06-26	Man-made (artificial) containers (e.g. tyre, pot, catch basin, pit)		2																>100				>100
Vayots Dzor	Areni	Marsh	39.72	45.176	968	Larval sampling	2016-06-27	2016-06-27	(Semi-)permanent water bodies with vegetation (pond, marsh, canal)		6									1	15								3		50		1		4
Vayots Dzor	Areni	Wine factory	39.72	45.184	1014	Adult resting catch	2016-06-27	2016-06-27		Indoor buiding	0
Vayots Dzor	Noravank	Noravank monastery	39.685	45.233	1506	Adult resting catch	2016-06-27	2016-06-27		Park, garden	0
Vayots Dzor		Caves (very old wine factory)	39.731	45.203	1037	Adult resting catch	2016-06-27	2016-06-27		Cave	0
Vayots Dzor	Eghegnadzor	Eghegnadzor	39.7477	45.3203	1136	Larval sampling	2016-06-27	2016-06-27	Semi-natural water bodies without vegetation (puddle, road track, new ditch)		2									1	4
Vayots Dzor	Eghegnadzor	Eghegnadzor	39.7477	45.3203	1136	Adult resting catch	2016-06-27	2016-06-27		Farm, animal shelter	1									1
Vayots Dzor	Eghegnadzor	Eghegnadzor	39.7477	45.3203	1136	Larval sampling	2016-06-27	2016-06-27	Man-made (artificial) containers (e.g. tyre, pot, catch basin, pit)		1																20
Vayots Dzor	Eghegnadzor	Eghegnadzor 1	39.7477	45.3203	1136	EVS trap with CO2	2016-06-27	2016-06-28		Farm, animal shelter	2																				1		1
Vayots Dzor	hotel vorskan	Hotel Vorskan (=hunters)	39.6908	45.5165	969	BG Sentinel 2 trap with lure and CO2	2016-06-27	2016-06-28		Park, garden	4		2					1				3											1
Vayots Dzor	Jermuk	Jermuk 1	39.8437	45.6649	2111	BG Sentinel 2 trap with lure and CO2	2016-06-27	2016-06-27		Park, garden	0
Vayots Dzor	Jermuk	Jermuk 2	39.8437	45.6649	2110	Human bait	2016-06-28	2016-06-28		Park, garden	1		2
Vayots Dzor	Jermuk		39.8437	45.6649	2110	Larval sampling	2016-06-28	2016-06-28	(Semi-)permanent water bodies with vegetation (pond, marsh, canal)		0
Vayots Dzor	Jermuk		39.844	45.665	2057	Larval sampling	2016-06-28	2016-06-28	(Semi-)permanent water bodies with vegetation (pond, marsh, canal)		1																1
Vayots Dzor	Jermuk	Jermuk 3	39.8401	45.6664	2054	Larval sampling	2016-06-28	2016-06-28	Running water (river, stream, ditch, drain)		2																10				2
Syunik	Sisian	Goris Lake	39.4908	46.3141	1640	Larval sampling	2016-06-28	2016-06-28	(Semi-)permanent water bodies with vegetation (pond, marsh, canal)		4															4		1	2		12
Syunik	Sisian	Goris Lake	39.4908	46.3141	1640	Adult resting catch	2016-06-28	2016-06-28		Farm, animal shelter	2										4												3
Syunik	Sisian	Goris Lake	39.4908	46.3141	1640	Ovitrap	2016-06-20	2016-06-28			0
Syunik	Sisian	Goris Lake	39.49	46.31	1640	Larval sampling	2016-06-20	2016-06-20	(Semi-)permanent water bodies with vegetation (pond, marsh, canal)		2																		1		25
Syunik	Sisian	Kartegh Restaurant	39.541	46.012	1599	Larval sampling	2016-06-28	2016-06-28	Natural containers (tree hole, rock pool)		1																10
Syunik	Tatev	Tatev monastery	39.3796	46.263	1493	Larval sampling	2016-06-28	2016-06-28	Natural containers (tree hole, rock pool)		3																12		30		20
Syunik	Kapan	Kapan 1	39.2031	46.4494	700	EVS trap without CO2	2016-06-28	2016-06-29		Farm, animal shelter	2																				2		2
Syunik	Kapan	Branch office entomo	39.2041	46.4683	807	BG Sentinel 2 trap with lure and CO2	2016-06-28	2016-06-29		Park, garden	0
Syunik	Kapan	Kapan 2	39.2	46.45	700	Ovitrap	2016-06-22	2016-06-29			0
Syunik	Kapan	Kapan 3	39.2	46.463	681	Larval sampling	2016-06-29	2016-06-29	(Semi-)permanent water bodies with vegetation (pond, marsh, canal)		4										22								10		20		20
Syunik	Kapan	Kapan 4	39.203	46.449	707	Larval sampling	2016-06-29	2016-06-29	Man-made (artificial) containers (e.g. tyre, pot, catch basin, pit)		3													10			40				60
Syunik	Kapan	Branch office entomo	39.2041	46.4683	807	Larval sampling	2016-06-29	2016-06-29	Natural containers (tree hole, rock pool)		2																2				12
Syunik	Kapan	Kapan 5 areoport	39.2	46.45	700	Larval sampling	2016-06-24	2016-06-24	(Semi-)permanent water bodies with vegetation (pond, marsh, canal)		1																						8
Syunik	Meghri	Meghri hotel	38.9116	46.2323	687	Larval sampling	2016-06-29	2016-06-29	Man-made (artificial) containers (e.g. tyre, pot, catch basin, pit)		2																				11	13
Syunik	Meghri	Near Meghri hotel	38.9116	46.2323	687	Adult resting catch	2016-06-29	2016-06-29		Farm, animal shelter	4									1	1	2					1
Syunik	Meghri	Near Meghri hotel	38.9116	46.2323	687	EVS trap without CO2	2016-06-29	2016-06-30		Farm, animal shelter	4								3	64						7							3
Syunik	Meghri	Near Meghri hotel	38.9116	46.2323	687	BG Sentinel 2 trap with lure and CO2	2016-06-29	2016-06-30		Farm	0
Syunik	Meghri	Near Meghri hotel	38.9116	46.2323	687	Ovitrap	2016-06-22	2016-06-29			0
Syunik	Meghri	Near Meghri hotel	38.9116	46.2323	687	Adult resting catch	2016-06-29	2016-06-29		Farm	2			1							6
Syunik	Agharak	Agharak 1	38.863	46.202	590	Ovitrap	2016-06-22	2016-06-29			0
Syunik	Agharak	Agharak 2	38.863	46.202	590	EVS trap without CO2	2016-06-29	2016-06-30		Farm, animal shelter	0
Syunik	Agharak	Agharak 3	38.863	46.202	590	Larval sampling	2016-06-29	2016-06-29	Natural containers (tree hole, rock pool)		3																100		5		2
Syunik	Agharak	Agharak 4	38.892	46.265	504	Larval sampling	2016-06-29	2016-06-29	(Semi-)permanent water bodies with vegetation (pond, marsh, canal)		1										3
Syunik	Meghri	Abandoned factory	38.926	46.227	855	Larval sampling	2016-06-29	2016-06-29	Man-made (artificial) containers (e.g. tyre, pot, catch basin, pit)		1																				10
Syunik	Meghri	Abandoned factory	38.926	46.227	855	Larval sampling	2016-06-29	2016-06-29	(Semi-)permanent water bodies with vegetation (pond, marsh, canal)		3										14								1				9
Syunik	Meghri	Meghri restaurant	38.9116	46.2328	703	Larval sampling	2016-06-29	2016-06-29	Man-made (artificial) containers (e.g. tyre, pot, catch basin, pit)		1																				8
Syunik	Goris		39.531	46.317	1545	EVS trap without CO2	2016-06-29	2016-06-30		Farm, animal shelter	1																							1
Syunik	Sisian		39.528	46.02	1600	EVS trap without CO2	2016-06-29	2016-06-30		Farm, animal shelter	6			4						1						4		5			1		17
Syunik	Agharak	Agharak 4	38.892	46.265	504	Larval sampling	2016-06-24	2016-06-24	(Semi-)permanent water bodies with vegetation (pond, marsh, canal)		3																8		1		1
Syunik	Meghri	Meghri (miscellaneous)	38.9	46.24	640	Larval sampling	2016-06-24	2016-06-24	(Semi-)permanent water bodies with vegetation (pond, marsh, canal)		2																30				1
Syunik	Goris	Branch office entomo	39.531	46.317	1545	Ovitrap	2016-06-21	31/06/2016			0
Syunik	Goris	Goris Lake	39.491	46.314	1610	Larval sampling	2016-06-30	2016-06-30	(Semi-)permanent water bodies with vegetation (pond, marsh, canal)		2										13												10
Vayots Dzor	Eghegnadzor	Eghegnadzor 2	39.75	45.35	1176	Larval sampling	2016-06-30	2016-06-30	Man-made (artificial) containers (e.g. tyre, pot, catch basin, pit)		0
Gegharkunik	Martuni	ltchashen	40.104	45.288	2071	Larval sampling	2016-06-30	2016-06-30	Man-made (artificial) containers (e.g. tyre, pot, catch basin, pit)		0
Gegharkunik	Martuni	Martuni 1 near branch office	40.139	45.304	1930	BG Sentinel 2 trap with lure and CO2	2016-06-30	2016-07-01		Park, garden	2		1																		1
Gegharkunik	Martuni	Martuni 1 near branch office	40.139	45.304	1930	EVS trap without CO2	2016-06-30	2016-07-01		Park, garden	0
Gegharkunik	Martuni	Martuni 2 Lake Sevan	40.154	45.292	1906	BG sentinel 2 trap with lure only (no CO2)	2016-06-30	2016-07-01		Park, garden	0
Gegharkunik	Martuni	Martuni 2 Lake Sevan	40.154	45.292	1906	EVS trap without CO2	2016-06-30	2016-07-01		Park, garden	6				1		2			1						2		3					4
Vayots Dzor	Vaik		39.69	45.45	1260	Larval sampling	2016-06-15	2016-06-15	(Semi-)permanent water bodies with vegetation (pond, marsh, canal)		3										10											1	4
Vayots Dzor	Eghegnadzor		39.76	45.33	1242	Larval sampling	2016-06-13	2016-06-13	(Semi-)permanent water bodies with vegetation (pond, marsh, canal)		2										5												3
Vayots Dzor	Jermuk		39.83	45.67	2070	Larval sampling	2016-06-17	2016-06-17	(Semi-)permanent water bodies with vegetation (pond, marsh, canal)		1										7
Gegharkunik	Martuni	Martuni 2 Lake Sevan	40.154	45.292	1906	Adult resting catch	2016-06-30	2016-06-30		Farm, animal shelter	6		7		1					1						8		5					6
Gegharkunik	Martuni	Martuni 2 Lake Sevan	40.154	45.292	1906	Larval sampling	2016-06-30	2016-06-30	Man-made (artificial) containers (e.g. tyre, pot, catch basin, pit)		0
Gegharkunik	Martuni	Lake Sevan side	40.161	45.302	1897	Larval sampling	2016-07-01	2016-07-01	Stagnant temporary water bodies (pond, ditch, fen, flooded meadow or forest)		3																		1		30		75
Gegharkunik	Martuni	Lake Sevan side	40.161	45.302	1897	Larval sampling	2016-07-01	2016-07-01	(Semi-)permanent water bodies with vegetation (pond, marsh, canal)		6															1		4	2		1		7	3
Gegharkunik	Martuni	Lake Sevan side	40.161	45.302	1897	Human bait	2016-07-01	2016-07-01		Park, garden	3		1			7																	1
Gegharkunik	Lac Sevan	Tcovazard village	40.473	45.062	1900	Larval sampling	2016-07-01	2016-07-01	Man-made (artificial) containers (e.g. tyre, pot, catch basin, pit)		1															50
Gegharkunik	Lac Sevan	Ltchashen	40.422	44.946	1900	Larval sampling	2016-07-01	2016-07-01	(Semi-)permanent water bodies with vegetation (pond, marsh, canal)		4															20			1		25		50
Yerevan	Muracan		40.15	44.52	964	Ovitrap	2016-06-20	2016-07-01			0
Yerevan	Erebuni	Highly salty lake	40.156	44.533	1008	Larval sampling	2016-07-02	2016-07-02	(Semi-)permanent water bodies with vegetation (pond, marsh, canal)		0
Yerevan	Erebuni	Highly salty lake	40.156	44.533	1008	Larval sampling	2016-07-02	2016-07-02	Man-made (artificial) containers (e.g. tyre, pot, catch basin, pit)		1																14
Yerevan	Erebuni	Jrashen	40.155	44.53	998	Larval sampling	2016-07-02	2016-07-02	Man-made (artificial) containers (e.g. tyre, pot, catch basin, pit)		1																				18
Tavush	Dilijan	Dilijan city	40.7448	44.8363	1233	Larval sampling	2016-07-04	2016-07-04	(Semi-)permanent water bodies with vegetation (pond, marsh, canal)		3									3	25								7
Tavush	Dilijan	Dilijan city	40.745	44.836	1366	Adult resting catch	2016-07-04	2016-07-04		Farm, animal shelter	1																						2
Tavush	Dilijan	Dilijan city	40.745	44.836	1366	EVS trap with CO2	2016-07-04	2016-07-05		Farm, animal shelter	1															1
Tavush	Dilijan	Dilijan city	40.745	44.836	1366	Ovitrap	2016-06-21	2016-07-04			0
Tavush	Aygehovit	Aygehovit village	40.986	45.249	640	EVS trap with CO2	2016-07-04	2016-07-05		Farm	2								8														1
Tavush	Aygehovit	Aygehovit village	40.986	45.249	640	Ovitrap	2016-06-20	2016-07-04			0
Tavush	Aygehovit	Aygehovit village	40.986	45.249	640	BG Sentinel 2 trap with lure and CO2	2016-07-04	2016-07-05		Farm	1																				1
Tavush	Aygehovit	Aygehovit village	40.986	45.249	640	Human bait	2016-07-04	2016-07-04		Farm	1								1
Tavush	Chinchin		41.2417	44.8204	1020	EVS trap with CO2	2016-07-04	2016-07-05		Park, garden	4							1	1									1					1
Tavush	Chinchin		41.2417	44.8204	1020	BG sentinel 2 trap with lure only (no CO2)	2016-07-04	2016-07-05		Park, garden	0
Tavush	Chinchin	1 km AM92VR	41.24	44.82	1020	Larval sampling	2016-07-04	2016-07-04	(Semi-)permanent water bodies with vegetation (pond, marsh, canal)		0
Tavush	Tavush village	Tavush village 1	40.908	45.4126	824	Larval sampling	2016-07-05	2016-07-05	(Semi-)permanent water bodies with vegetation (pond, marsh, canal)		2										6										1
Tavush	Tavush village	Tavush village 2	40.912	45.422	800	Larval sampling	2016-07-05	2016-07-05	(Semi-)permanent water bodies with vegetation (pond, marsh, canal)		1										24
Tavush	Aygepar	Aygepar village 1	40.928	45.463	686	Ovitrap	2016-06-20	2016-07-05			0
Tavush	Aygepar	Aygepar village 1	40.928	45.463	686	Ovitrap	2016-06-20	2016-07-05			0
Tavush	Aygepar	Aygepar village 1	40.928	45.463	686	Adult resting catch	2016-07-02	2016-07-02		Farm, animal shelter	4										2								17		13		7
Tavush	Aygehovit	Aygehovit village	40.986	45.249	640	Larval sampling	2016-07-05	2016-07-05	Man-made (artificial) containers (e.g. tyre, pot, catch basin, pit)		3										2								2		10
Tavush	Sarigyugh	Sarigyugh village	41.041	45.145	841	Larval sampling	2016-06-27	2016-06-27	(Semi-)permanent water bodies with vegetation (pond, marsh, canal)		3										13								1				10
Tavush	Sarigyugh	Sarigyugh village	41.039	45.146	859	Adult resting catch	2016-06-27	2016-06-27		Farm, animal shelter	2								5		1
Tavush	Ijevan	Near lake, 2 km West Ijevan	40.855	45.121	735	Ovitrap	2016-06-27	2016-07-05			0
Tavush	Ijevan	Near lake, 3 km West Ijevan	40.841	45.119	735	Larval sampling	2016-07-05	2016-07-05	(Semi-)permanent water bodies with vegetation (pond, marsh, canal)		3										2												100		2
Tavush	Noyemberian	Noyemberian town	41.1804	44.9986	877	Larval sampling	2016-07-05	2016-07-05	Man-made (artificial) containers (e.g. tyre, pot, catch basin, pit)		1																				12
Tavush	Noyemberian	Noyemberian town	41.1804	44.9986	877	BG Sentinel 2 trap with lure and CO2	2016-07-05	2016-07-06		Farm, animal shelter	0
Tavush	Noyemberian	Noyemberian town	41.1804	44.9986	877	EVS trap with CO2	2016-07-05	2016-07-06		Farm, animal shelter	0
Tavush	Noyemberian	Noyemberian town	41.17	45	830	Ovitrap	2016-06-20	2016-07-05			0
Tavush	Noyemberian	Noyemberian town	41.1804	44.9986	877	Adult resting catch	2016-07-05	2016-07-05		Farm, animal shelter	1									1
Tavush	Berdavan	Berdavan village	41.222	45.0015	707	Larval sampling	2016-07-05	2016-07-05	(Semi-)permanent water bodies with vegetation (pond, marsh, canal)		3										3										100		1
Tavush	Haghtanak	Haghtanak (8km border with Georgia)	40.208	45.905	500	Larval sampling	2016-07-05	2016-07-05	Man-made (artificial) containers (e.g. tyre, pot, catch basin, pit)		1																				100
Tavush	Ptghavan	Ptghavan village	41.22	44.875	480	Larval sampling	2016-07-05	2016-07-05	Man-made (artificial) containers (e.g. tyre, pot, catch basin, pit)		1																				20
Tavush	Ptghavan	Ptghavan village	41.225	44.859	444	Larval sampling	2016-07-05	2016-07-05	Man-made (artificial) containers (e.g. tyre, pot, catch basin, pit)		1																				100
Tavush	Border point	Border point	41.23	44.836	437	BG Sentinel 2 trap with lure and CO2	2016-07-05	2016-07-06		Farm	2								1		1
Tavush	Border point	3 km border point	41.229	44.853	454	EVS trap without CO2	2016-07-05	2016-07-06		Farm	1									1
Tavush	Airum	Airum Hotel	41.1877	44.8913	484	BG Sentinel 2 trap with lure and CO2	2016-07-05	2016-07-06		Park, garden	3								1		4										1
Tavush	border point	Border point	41.2295	44.8363	437	Larval sampling	2016-07-06	2016-07-06	Man-made (artificial) containers (e.g. tyre, pot, catch basin, pit)		2										1										15
Tavush	border point	Border point	41.2295	44.8363	437	Human bait	2016-07-06	2016-07-06		Park, garden	2	2							30
Tavush	Bagratashan	Bagratashan village	41.242	44.82	439	Larval sampling	2016-07-06	2016-07-06	Man-made (artificial) containers (e.g. tyre, pot, catch basin, pit)		1																				2
Tavush	Debedavan	Debedavan village	41.281	44.8139	415	Larval sampling	2016-07-06	2016-07-06	Man-made (artificial) containers (e.g. tyre, pot, catch basin, pit)		1																				50
Tavush	Debedavan	Debedavan village	41.279	44.81	400	Larval sampling	2016-07-06	2016-07-06	(Semi-)permanent water bodies with vegetation (pond, marsh, canal)		6			4						1	30										10		10		2
Tavush	Debedavan	Debedavan village	41.27	44.81	424	Larval sampling	2016-07-06	2016-07-06	Man-made (artificial) containers (e.g. tyre, pot, catch basin, pit)		1																				50
Tavush	border point	Border point	41.2295	44.8363	437	Larval sampling	2016-07-06	2016-07-06	(Semi-)permanent water bodies with vegetation (pond, marsh, canal)		2										1											12
Lori	Haghpat	Haghpat	41.1024	44.7003	659	Larval sampling	2016-07-06	2016-07-06	Man-made (artificial) containers (e.g. tyre, pot, catch basin, pit)		2																		1		16
Lori	Alaverdi	Alaverdi	41.0908	44.6782	721	EVS trap without CO2	2016-07-06	2016-07-07		Farm, animal shelter	0
Lori	Alaverdi	Alaverdi	41.0908	44.6782	721	Larval sampling	2016-07-06	2016-07-06	Man-made (artificial) containers (e.g. tyre, pot, catch basin, pit)		1																				20
Lori	Alaverdi	Alaverdi	41.0908	44.6782	721	Larval sampling	2016-07-06	2016-07-06	Man-made (artificial) containers (e.g. tyre, pot, catch basin, pit)		3																20		10		30
Lori	Koghes	Koghes village	40.987	44.535	1314	Larval sampling	2016-07-06	2016-07-06	Man-made (artificial) containers (e.g. tyre, pot, catch basin, pit)		1																				1
Lori	Stepanavan	Stepanavan Centre	41.0078	44.3699	1420	BG Sentinel 2 trap with lure and CO2	2016-07-06	2016-07-07		Park, garden	0
Lori	Stepanavan	Stepanavan Centre	41	44.37	1420	EVS trap without CO2	2016-07-06	2016-07-07		Farm, animal shelter	1								2
Lori	Stepanavan	Stepanavan Centre	41	44.37	1420	Larval sampling	2016-07-06	2016-07-06	Man-made (artificial) containers (e.g. tyre, pot, catch basin, pit)		1																				30
Lori	Stepanavan	Stepanavan North 5 km	40.035	44.361	1453	Larval sampling	2016-07-07	2016-07-07	Man-made (artificial) containers (e.g. tyre, pot, catch basin, pit)		0
Lori	Stepanavan	Stepanavan North 1 km	41.015	44.384	1397	Larval sampling	2016-07-07	2016-07-07	Man-made (artificial) containers (e.g. tyre, pot, catch basin, pit)		0
Lori	Vanadzor	Vanadzor	40.8342	44.4397	1362	EVS trap without CO2	2016-07-07	2016-07-08		Farm, animal shelter	1																				1
Lori	Vanadzor	Vanadzor	40.8342	44.4397	1362	Adult resting catch	2016-07-07	2016-07-07		Farm, animal shelter	0
Lori	Vanadzor	Vanadzor	40.8342	44.4397	1362	Ovitrap	2016-06-27	2016-07-07			0
Lori	Vanadzor	Vanadzor	40.818	44.488	1306	Larval sampling	2016-07-07	2016-07-07	Man-made (artificial) containers (e.g. tyre, pot, catch basin, pit)		2																		3		30
Lori	Vanadzor	Vanadzor	40.81	44.488	1306	Larval sampling	2016-07-07	2016-07-07	Man-made (artificial) containers (e.g. tyre, pot, catch basin, pit)		1																				50
Lori	Vanadzor	Vanadzor	40.818	44.48	1330	Larval sampling	2016-07-07	2016-07-07	Man-made (artificial) containers (e.g. tyre, pot, catch basin, pit)		0
Lori	Geghasar		40.855	44.181	1660	Larval sampling	2016-07-07	2016-07-07	(Semi-)permanent water bodies with vegetation (pond, marsh, canal)		1										17
Shirak	Gyumri	Gyumri	40.803	43.864	1500	Larval sampling	2016-07-07	2016-07-07	Man-made (artificial) containers (e.g. tyre, pot, catch basin, pit)		0
Shirak	Gyumri	Gyumri	40.813	43.842	1500	Larval sampling	2016-07-07	2016-07-07	Man-made (artificial) containers (e.g. tyre, pot, catch basin, pit)		0
Shirak	Gyumri	Gyumri	40.815	43.861	1566	Larval sampling	2016-07-07	2016-07-07	(Semi-)permanent water bodies with vegetation (pond, marsh, canal)		6			6							6					5			1		20		3
Shirak	Gyumri	Gyumri	40.8145	43.8558	1564	EVS trap with CO2	2016-07-07	2016-07-07		Farm, animal shelter	5			3						1						4		2					2
Shirak	Gyumri	Gyumri	40.8145	43.8558	1564	Adult resting catch	2016-07-07	2016-07-07		Farm, animal shelter	3										2					4							6
Shirak	Gyumri	Gyumri near Russian military forces	40.774	43.814	1450	Human bait	2016-07-08	2016-07-08		Park, garden	1						2
Shirak	Gyumri	Gyumri near Russian military forces	40.774	43.814	1450	Larval sampling	2016-07-08	2016-07-08	(Semi-)permanent water bodies with vegetation (pond, marsh, canal)		0
Shirak	Getk	Getk village	40.721	43.782	1400	Larval sampling	2016-07-08	2016-07-08	(Semi-)permanent water bodies with vegetation (pond, marsh, canal)		5			2							10								1		30		40
Shirak	Bayandur	Bayandur village	40.684	43.767	1350	Larval sampling	2016-07-08	2016-07-08	(Semi-)permanent water bodies with vegetation (pond, marsh, canal)		3									3											7		1
Shirak	Gusanagyugh	Gusanagyugh village	40.668	43.756	1448	Larval sampling	2016-07-08	2016-07-08	(Semi-)permanent water bodies with vegetation (pond, marsh, canal)		2										5												15
Shirak	Gyumri	Gyumri	40.839	43.844	1500	Larval sampling	2016-07-08	2016-07-08	Man-made (artificial) containers (e.g. tyre, pot, catch basin, pit)		0
Yerevan	English Park	English park	40.348	44.624	975	Larval sampling	2016-07-09	2016-07-09	Man-made (artificial) containers (e.g. tyre, pot, catch basin, pit)	Park, garden	1																				35
Kotayk	Garni	Garni	40.113	44.733	1294	Larval sampling	2016-07-10	2016-07-10	Stagnant temporary water bodies (pond, ditch, fen, flooded meadow or forest)		1																				4
Kotayk	Garni	Garni	40.109	44.733	1200	Larval sampling	2016-07-10	2016-07-10	(Semi-)permanent water bodies with vegetation (pond, marsh, canal)	Grassland	4										6							1	4			10
Kotayk	Garni	Garni	40.109	44.733	1200	Human bait	2016-07-10	2016-07-10		Park, garden	2							5							3
Kotayk	Goght	Goght	40.1287	44.773	1390	Larval sampling	2016-07-10	2016-07-10	Man-made (artificial) containers (e.g. tyre, pot, catch basin, pit)		2																8				20
Kotayk	Goght	Goght	40.129	44.778	1437	Larval sampling	2016-07-10	2016-07-10	Natural containers (tree hole, rock pool)		1							11
Vayots Dzor	Martiros	Martiros	39.6	45.5	1940	Adult resting catch	2016-06-15	2016-06-15		Farm, animal shelter	1								6
Vayots Dzor	Zaritap	Zaritap	39.63	45.51	1940	Adult resting catch	2016-06-15	2016-06-15		Farm, animal shelter	2		1						7
Vayots Dzor	Areni	Areni	39.72	45.18	1014	Adult resting catch	2016-06-15	2016-06-15		Farm, animal shelter	1								5
Vayots Dzor	Yeghegnadzor	Yeghegnadzor	39.76	45.33	1212	Adult resting catch	2016-06-13	2016-06-13		Farm, animal shelter	2								1		2
Vayots Dzor	Agarakadzor	Agarakadzor	39.73	45.35	1124	Adult resting catch	2016-06-13	2016-06-13		Farm, animal shelter	2								1														2
Vayots Dzor	Vaik	Vaik	39.69	45.46	1235	Adult resting catch	2016-06-15	2016-06-15		Farm, animal shelter	1								6
Vayots Dzor	Gnevaz	Gnevaz	39.76	45.62	1810	Adult resting catch	2016-06-17	2016-06-17		Farm, animal shelter	1								1
Vayots Dzor	Kechut	Kechut	38.8	45.67	1966	Adult resting catch	2016-06-17	2016-06-17		Farm, animal shelter	1								7
Vayots Dzor	jermuk	Jermuk	39.82	45.67	2028	Adult resting catch	2016-06-18	2016-06-18		Farm, animal shelter	0
Syunik	Sisian	Sisian	39.52	46.03	1574	Adult resting catch	2016-06-20	2016-06-20		Farm, animal shelter	2															1							3
Syunik	Meghri	Meghri	38.9	46.24	649	Adult resting catch	2016-06-24	2016-06-24		Farm, animal shelter	3																		2		2		1
Shirak	Danielan	ID 1	40.8164	43.8663	1565	Adult resting catch	2016-07-01	2016-07-01		Farm, animal shelter	2															1							1
Shirak	Danielan	ID 2	40.7731	43.8088	1565	Adult resting catch	2016-07-04	2016-07-04		Farm, animal shelter	2			3																			3
Shirak	Danielan	ID 3	40.8337	43.8292	1565	Adult resting catch	2016-07-05	2016-07-05		Farm, animal shelter	2			4																	1
Shirak	Gyumri	Gyumri	40.8	43.85	1550	Adult resting catch	2016-06-25	2016-06-25		Farm, animal shelter	2										10										10
											No. occurrence	1	7	19	2	1	3	4	22	16	51	9	1	1	3	18	16	10	23	1	71	5	52	2	3	341
											No. specimen larvae	0	0	41	0	0	0	8	8	10	333	0	0	8	0	110	395	7	88	1	1479	41	615	0	8	3152
											No specimen adults	2	15	170	2	7	5	10	95	75	292	31	1	2	7	35	1	17	20	0	83	0	131	4	0	1005
											No total specimens	2	15	211	2	7	5	18	103	85	625	31	1	10	7	145	396	24	108	1	1562	41	746	4	8	4157
											No. occurrences per province																									Total	No. of sampling units
											Aragatsotn			3					2		7	4				2	1	1	1	1	5	1	4			32	9	Aragatsotn
											Ararat			4			1		1		2	1			2						1		3			15	6	Ararat
											Armavir			3					2		4	2	1					1			6		3			22	7	Armavir
											Gegharkunik		3		2	1	1			2						5		3	3		4		6	1		31	12	Gegharkunik
											Kotayk		1					2			3				1		1	1	1		4	1	2			17	17	Kotayk
											Lori								1		1						1		3		8		0			14	17	Lori
											Shirak			5			1			2	5					4		1	2		5		8			33	15	Shirak
											Syunik			2					1	3	7	1		1		4	8	2	8		15	1	10	1		64	34	Syunik
											Tavush	1		1				1	7	4	14					1		1	4		15	1	8		2	60	40	Tavush
											Vayots Dzor		3					1	8	3	6	1					3		1		3	1	6		1	37	27	Vayots Dzor
											Yerevan			1						2	2					2	2				5		2			16	13	Yerevan
											Total	1	7	19	2	1	3	4	22	16	51	9	1	1	3	18	16	10	23	1	71	5	52	2	3	341	197	Total

## Sheet: Table S2 Aug-Oct 2016
Province	Location	Sampling address	Startdate	Method	No. traps/night	Larval habitat	Adult habitat	Species	No. larvae	No. pupae	No. males	No. females	Ae. albopictus	Ae. annulipes	Ae. caspius	Ae. geniculatus	Ae. vexans	An. claviger	An. maculipennis s.l.	An. maculipennis s.s.	An. plumbeus	An. sacharovi	Cs. annulata	Cs. longiareolata	Cs. subochrea	Cx. hortensis	Cx. martinii	Cx. pipiens	Cx. territans	Cx. theileri	Cx. torrentium
Gegharqunik	Sevan	Hrazdan river	2016-08-03	Larval sampling		Natural containers (tree hole, rock pool)		Anopheles claviger	5
Gegharqunik	Camaqaberd	Animal shelter	2016-08-03	EVS trap with CO2	3		Farm, animal shelter					0
Gegharqunik	Varser	Natural water pool	2016-08-04	Larval sampling		Natural containers (tree hole, rock pool)		Culiseta annulata	6
Gegharqunik	Camaqaberd	Natural water pool	2016-08-04	Larval sampling		Natural containers (tree hole, rock pool)		Culiseta annulata	6
Gegharqunik	Lchashen	Natural water pool	2016-08-04	Larval sampling		Natural containers (tree hole, rock pool)		Anopheles claviger	3
Gegharqunik	Martuni	Animal shelter	2016-10-09	EVS trap with CO2	3		Farm, animal shelter					0
Gegharqunik	Geghahovit	Animal shelter	2016-10-09	EVS trap with CO2	5		Farm, animal shelter					0
Kotayk	Tsaghkadzor	Cemetery nearby church	2016-10-29 16:00:00	Larval sampling		Natural containers (tree hole, rock pool)		Culex pipiens	8
Kotayk	Tsaghkadzor	Hotel writers	2016-10-30 10:00:00	Larval sampling		Man-made (artificial) containers (e.g. tyre, pot, catch basin, pit)		Culiseta longiareolata	8
Kotayk	Tsaghkadzor	Hotel writers	2016-10-30 11:00:00	Larval sampling		Man-made (artificial) containers (e.g. tyre, pot, catch basin, pit)		Culex pipiens	10
Kotayk	Tsaghkadzor	Building in construction	2016-10-30 11:30:00	Larval sampling		Man-made (artificial) containers (e.g. tyre, pot, catch basin, pit)		Culiseta annulata	6	4	1	1
Kotayk	Tsaghkadzor	Building in construction	2016-10-30 12:00:00	Larval sampling		Man-made (artificial) containers (e.g. tyre, pot, catch basin, pit)		Culex hortensis	15
Kotayk	Nor Gyugh	Animal shelter	2016-08-09	EVS trap with CO2	4		Farm, animal shelter	Culex pipiens				5
Kotayk	Balahovit	Animal shelter	2016-08-09	EVS trap with CO2	2		Farm, animal shelter	Culex pipiens				5
Lori	Vanadzor	Animal shelter	2016-09-27	EVS trap with CO2	5		Farm, animal shelter	Culex pipiens				2
Lori	Vanadzor	Animal shelter	2016-09-27	EVS trap with CO2	3		Farm, animal shelter					0
Shirak	Gyumri	Natural water pool	2016-08-13	Larval sampling		Natural containers (tree hole, rock pool)		Anopheles claviger	4
Shirak	Arapi	Natural water pool	2016-08-14	Larval sampling		Natural containers (tree hole, rock pool)		Anopheles claviger	4
Shirak	Bayandur	Natural water pool	2016-08-14	Larval sampling		Natural containers (tree hole, rock pool)		Aedes vexans	5
Tavush	Bagratashen	Natural water pool	2016-08-14	Human bait				Aedes albopictus				14
Tavush	Bagratashen	Natural water pool	2016-08-14	Larval sampling		Natural containers (tree hole, rock pool)		Culicidae sp.	9
Tavush	Bagratashen	Natural water pool	2016-09-28	Larval sampling		Natural containers (tree hole, rock pool)		Aedes vexans	8
Tavush	Ayrum	Natural water pool	2016-09-28	Larval sampling		Natural containers (tree hole, rock pool)		Anopheles claviger	5
Tavush	Bagratashen	Border point	2016-09-28	EVS trap with CO2			Park, garden	Culex pipiens				14
Tavush	Bagratashen	Border point	2016-09-28	Human bait			Park, garden	Aedes albopictus				6
Tavush	Ptghavan	Animal shelter	2016-09-28	EVS trap with CO2	3		Farm, animal shelter					0
Vayoc Dzor	Vayq	Natural water pool	2016-08-29	Larval sampling		Natural containers (tree hole, rock pool)		Culiseta annulata	5
Vayoc Dzor	Eghegnadzor	Natural water pool	2016-08-29	Larval sampling		Natural containers (tree hole, rock pool)		Anopheles maculipenis s.l.	4
Yerevan	Yerevan	Yerevan centre	2016-10-30 12:00:00	Larval sampling		Man-made (artificial) containers (e.g. tyre, pot, catch basin, pit)		Culex pipiens	8
								Total no.	119	4	1	47

## Sheet: Table S3 Mar-Nov 2017
Province	Location	Sampling address	Latitude Y	Longitude X	Altitude Z (meter)	Method	Startdate	Enddate	Larval habitat	Adult habitat	Ae. albopictus	Ae. annulipes	Ae. caspius	Ae. geniculatus	Ae. vexans	An. claviger	An. maculipennis s.l.	An. maculipennis s.s.	An. plumbeus	An. sacharovi	Cs. annulata	Cs. longiareolata	Cs. subochrea	Cx. hortensis	Cx. martinii	Cx. pipiens	Cx. territans	Cx. theileri	Cx. torrentium
Ararat	Artashat	Artashat	39.9537	44.552	833	Adult resting catch	2017-03-06	2017-03-06	Stagnant temporary water bodies (pond, ditch, fen, flooded meadow or forest)	Animal shelter																1
Ararat	Vostan	Vostan	39.9642	44.5587	838	Adult resting catch	2017-03-09 11:10:00	2017-03-09 11:10:00	Man-made (artificial) containers (e.g. tyre, pot, catch basin, pit)	Animal shelter							2
Ararat	Masis	Masis	40.0637	44.4411	836	Adult resting catch	2017-03-11 10:30:00	2017-03-11 10:30:00	Stagnant temporary water bodies (pond, ditch, fen, flooded meadow or forest)	Animal shelter																2
Ararat	Ararat	Ararat	39.9925	44.5842	825	Adult resting catch	2017-03-15 11:15:00	2017-03-15 11:15:00	Stagnant temporary water bodies (pond, ditch, fen, flooded meadow or forest)	Animal shelter							1									1
Ararat	Taperakan	Taperakan	39.9237	44.5903	829	Adult resting catch	2017-03-17 10:00:00	2017-03-17 10:00:00	Stagnant temporary water bodies (pond, ditch, fen, flooded meadow or forest)	Animal shelter																1
Ararat	Artashat	Artashat	39.9537	44.552	833	Adult resting catch	2017-03-20 10:20:00	2017-03-20 10:20:00	Stagnant temporary water bodies (pond, ditch, fen, flooded meadow or forest)	Animal shelter							1
Ararat	Ararat	close to Ararat	39.9925	44.5842	825	Adult resting catch	2017-03-24 12:00:00	2017-03-24 12:00:00	Stagnant temporary water bodies (pond, ditch, fen, flooded meadow or forest)	Animal shelter																1
Ararat	Masis	Masis	40.0637	44.4411	836	Adult resting catch	2017-03-25 11:20:00	2017-03-25 11:20:00	Stagnant temporary water bodies (pond, ditch, fen, flooded meadow or forest)	Animal shelter							2									1
Ararat	Shahumyan	Shahumyan	39.9362	44.5747	830	Adult resting catch	2017-03-27 10:30:00	2017-03-27 10:30:00	Stagnant temporary water bodies (pond, ditch, fen, flooded meadow or forest)	Animal shelter							2									1
Ararat	Ararat	Ararat	39.9925	44.5842	825	Adult resting catch	2017-03-27 11:40:00	2017-03-27 11:40:00	Stagnant temporary water bodies (pond, ditch, fen, flooded meadow or forest)	Animal shelter							1									1
Ararat	Taperakan	Taperakan	39.9237	44.5903	829	Adult resting catch	2017-03-28 10:20:00	2017-03-28 10:20:00	Stagnant temporary water bodies (pond, ditch, fen, flooded meadow or forest)	Animal shelter							1									1
Ararat	Masis	Masis	40.0637	44.4411	836	Adult resting catch	2017-04-02 10:30:00	2017-04-02 10:30:00	Stagnant temporary water bodies (pond, ditch, fen, flooded meadow or forest)	Animal shelter							1									1
Ararat	Jrahovit	Jrahovit	40.0444	44.4746	837	Adult resting catch	2017-04-02 12:00:00	2017-04-02 12:00:00	Stagnant temporary water bodies (pond, ditch, fen, flooded meadow or forest)	Animal shelter							2									4
Ararat	Ararat	close to Ararat	39.9925	44.5842	825	Adult resting catch	2017-04-04 10:00:00	2017-04-04 10:00:00	Stagnant temporary water bodies (pond, ditch, fen, flooded meadow or forest)	Animal shelter			1													2
Ararat	Taperakan	Taperakan	39.9237	44.5903	829	Adult resting catch	2017-04-05 10:30:00	2017-04-05 10:30:00	Stagnant temporary water bodies (pond, ditch, fen, flooded meadow or forest)	Animal shelter																1
Ararat	Artashat	Artashat	39.9537	44.552	833	Adult resting catch	2017-04-06 10:00:00	2017-04-06 10:00:00	Stagnant temporary water bodies (pond, ditch, fen, flooded meadow or forest)	Animal shelter							2									6
Ararat	Shahumyan	Shahumyan	39.9362	44.5747	830	Adult resting catch	2017-04-06 11:50:00	2017-04-06 11:50:00	Stagnant temporary water bodies (pond, ditch, fen, flooded meadow or forest)	Animal shelter							7									1
Ararat	Taperakan	Taperakan	39.9237	44.5903	829	Adult resting catch	2017-04-12 10:00:00	2017-04-12 10:00:00	Man-made (artificial) containers (e.g. tyre, pot, catch basin, pit)	Animal shelter			1													2
Ararat	Masis	Masis	40.0637	44.4411	836	Adult resting catch	2017-04-13 10:20:00	2017-04-13 10:20:00	Stagnant temporary water bodies (pond, ditch, fen, flooded meadow or forest)	Animal shelter							6									4
Ararat	Jrahovit	Jrahovit	40.0444	44.4746	837	Adult resting catch	2017-04-13 11:50:00	2017-04-13 11:50:00	Stagnant temporary water bodies (pond, ditch, fen, flooded meadow or forest)	Animal shelter							3									1
Ararat	Ararat	close to Ararat	39.9925	44.5842	825	Adult resting catch	2017-04-14 10:40:00	2017-04-14 10:40:00	Stagnant temporary water bodies (pond, ditch, fen, flooded meadow or forest)	Animal shelter																2
Ararat	Ararat	Ararat	39.9925	44.5842	825	Adult resting catch	2017-04-18 10:00:00	2017-04-18 10:00:00	Stagnant temporary water bodies (pond, ditch, fen, flooded meadow or forest)	Animal shelter							3									2
Ararat	Dashtaqar	Dashtaqar	39.9278	44.7559	985	Adult resting catch	2017-04-18 11:00:00	2017-04-18 11:00:00	Stagnant temporary water bodies (pond, ditch, fen, flooded meadow or forest)	Animal shelter																1
Ararat	Taperakan	Taperakan	39.9237	44.5903	829	Adult resting catch	2017-04-18 11:50:00	2017-04-18 11:50:00	Stagnant temporary water bodies (pond, ditch, fen, flooded meadow or forest)	Animal shelter							3
Ararat	Shahumyan	Shahumyan	39.9362	44.5747	830	Adult resting catch	2017-04-18 12:40:00	2017-04-18 12:40:00	Stagnant temporary water bodies (pond, ditch, fen, flooded meadow or forest)	Animal shelter							10									5
Ararat	Artashat	Artashat	39.9537	44.552	833	Adult resting catch	2017-04-18 14:15:00	2017-04-18 14:15:00	Stagnant temporary water bodies (pond, ditch, fen, flooded meadow or forest)	Animal shelter							3									2
Ararat	Vostan	Vostan	39.9642	44.5587	838	Adult resting catch	2017-04-18 15:00:00	2017-04-18 15:00:00	Stagnant temporary water bodies (pond, ditch, fen, flooded meadow or forest)	Animal shelter							6
Ararat	Ararat	close to Ararat	39.9925	44.5842	825	Adult resting catch	2017-04-21 11:00:00	2017-04-21 11:00:00	Stagnant temporary water bodies (pond, ditch, fen, flooded meadow or forest)	Animal shelter																3
Ararat	Taperakan	Taperakan	39.9237	44.5903	829	Adult resting catch	2017-04-25 11:10:00	2017-04-25 11:10:00	Stagnant temporary water bodies (pond, ditch, fen, flooded meadow or forest)	Animal shelter			2				3									4
Ararat	Masis	Masis	40.0637	44.4411	836	Adult resting catch	2017-04-25 14:00:00	2017-04-25 14:00:00	Stagnant temporary water bodies (pond, ditch, fen, flooded meadow or forest)	Animal shelter							9									4
Ararat	Jrahovit	Jrahovit	40.0444	44.4746	837	Adult resting catch	2017-04-25 15:30:00	2017-04-25 15:30:00	Stagnant temporary water bodies (pond, ditch, fen, flooded meadow or forest)	Animal shelter							5									5
Ararat	Ararat	Ararat	39.9925	44.5842	825	Adult resting catch	2017-04-26 10:00:00	2017-04-26 10:00:00	Stagnant temporary water bodies (pond, ditch, fen, flooded meadow or forest)	Animal shelter							3									2
Ararat	Shahumyan	Shahumyan	39.9362	44.5747	830	Adult resting catch	2017-04-28 10:20:00	2017-04-28 10:20:00	Stagnant temporary water bodies (pond, ditch, fen, flooded meadow or forest)	Animal shelter							15									6
Ararat	Ararat	close to Ararat	39.9925	44.5842	825	Adult resting catch	2017-04-28 12:00:00	2017-04-28 12:00:00	Stagnant temporary water bodies (pond, ditch, fen, flooded meadow or forest)	Animal shelter							1									3
Ararat	Dashtaqar	Dashtaqar	39.9278	44.7559	985	Adult resting catch	2017-04-28 14:00:00	2017-04-28 14:00:00	Stagnant temporary water bodies (pond, ditch, fen, flooded meadow or forest)	Animal shelter																3
Ararat	Vostan	Vostan	39.9642	44.5587	838	EVS with CO2; Larval sampling	2017-05-03 15:00:00	2017-05-04	Stagnant temporary water bodies (pond, ditch, fen, flooded meadow or forest)	Human dwellings							2
Ararat	Artashat	Artashat	39.9537	44.552	833	EVS with CO2; Larval sampling	2017-05-03 17:10:00	2017-05-04 14:30:00	Stagnant temporary water bodies (pond, ditch, fen, flooded meadow or forest)	Human dwelling & animal shelter			2				8									2
Ararat	Shahumyan	Shahumyan	39.9362	44.5747	830	EVS with CO2; Larval sampling	2017-05-03 17:40:00	2017-05-04 14:00:00	Stagnant temporary water bodies (pond, ditch, fen, flooded meadow or forest)	Human dwelling & animal shelter							2									5
Ararat	Artashat	Artashat	39.9537	44.552	833	EVS with CO2; Larval sampling	2017-05-04 13:40:00	2017-05-05 15:30:00	Man-made (artificial) containers (e.g. tyre, pot, catch basin, pit)	Human dwellings							2									2
Ararat	Shahumyan	Shahumyan	39.9362	44.5747	830	EVS with CO2; Larval sampling	2017-05-04 15:00:00	2017-05-05 16:10:00	Stagnant temporary water bodies (pond, ditch, fen, flooded meadow or forest)	Human dwellings							2
Ararat	Taperakan	Taperakan	39.9237	44.5903	829	EVS with CO2; Larval sampling	2017-05-05 16:30:00	2017-05-06 16:10:00	Stagnant temporary water bodies (pond, ditch, fen, flooded meadow or forest)	Human dwelling & animal shelter							4									3
Ararat	Shahumyan	Shahumyan	39.9362	44.5747	830	EVS with CO2; Larval sampling	2017-05-05 17:00:00	2017-05-06 16:40:00	Stagnant temporary water bodies (pond, ditch, fen, flooded meadow or forest)	Human dwellings							6									4
Ararat	Shahumyan	Shahumyan	39.9362	44.5747	830	EVS with CO2; Larval sampling	2017-05-10 14:20:00	2017-05-11 14:50:00	Stagnant temporary water bodies (pond, ditch, fen, flooded meadow or forest)	Human dwellings			2				3									3
Ararat	Shahumyan	Shahumyan	39.9362	44.5747	830	EVS with CO2; Larval sampling	2017-05-10 14:30:00	2017-05-11 15:00:00	Stagnant temporary water bodies (pond, ditch, fen, flooded meadow or forest)	Human dwellings			3				8									7
Ararat	Taperakan	Taperakan	39.9237	44.5903	829	EVS with CO2; Larval sampling	2017-05-10 15:00:00	2017-05-11 15:30:00	Stagnant temporary water bodies (pond, ditch, fen, flooded meadow or forest)	Human dwelling & animal shelter			4				1									5
Ararat	Aygezard	Aygezard	39.9595	44.6002	882	EVS with CO2; Larval sampling	2017-05-11 14:30:00	2017-05-12 15:20:00	Man-made (artificial) containers (e.g. tyre, pot, catch basin, pit)	Human dwellings			5				4
Ararat	Artashat	Artashat	39.9537	44.552	833	EVS with CO2; Larval sampling	2017-05-11 15:00:00	2017-05-12 15:40:00	Stagnant temporary water bodies (pond, ditch, fen, flooded meadow or forest)	Human dwellings			1				3									5
Ararat	Shahumyan	Shahumyan	39.9362	44.5747	830	EVS with CO2; Larval sampling	2017-05-11 15:30:00	2017-05-12 16:15:00	Stagnant temporary water bodies (pond, ditch, fen, flooded meadow or forest)	Human dwelling & animal shelter			2				6									2
Ararat	Vostan	Vostan	39.9642	44.5587	838	EVS with CO2; Larval sampling	2017-05-15 14:30:00	2017-05-16 14:10:00	Stagnant temporary water bodies (pond, ditch, fen, flooded meadow or forest)	Human dwelling & animal shelter			2													3
Ararat	Shahumyan	Shahumyan	39.9362	44.5747	830	EVS with CO2; Larval sampling	2017-05-15 15:00:00	2017-05-16 14:30:00	Stagnant temporary water bodies (pond, ditch, fen, flooded meadow or forest)	Human dwelling & animal shelter			4													3
Ararat	Artashat	Artashat	39.9537	44.552	833	EVS with CO2; Larval sampling	2017-05-15 15:40:00	2017-05-16 16:00:00	Stagnant temporary water bodies (pond, ditch, fen, flooded meadow or forest)	Human dwelling & animal shelter			5				2
Ararat	Shahumyan	Shahumyan	39.9362	44.5747	830	EVS with CO2; Larval sampling	2017-05-16 15:00:00	2017-05-17 12:10:00	Stagnant temporary water bodies (pond, ditch, fen, flooded meadow or forest)	Human dwelling & animal shelter			1													2
Ararat	Aygepat	Aygepat	39.9567	44.5925	868	EVS with CO2; Larval sampling	2017-05-16 15:30:00	2017-05-17 13:00:00	Man-made (artificial) containers (e.g. tyre, pot, catch basin, pit)	Human dwelling & animal shelter							1									3
Ararat	Artashat	Artashat	39.9537	44.552	833	EVS with CO2; Larval sampling	2017-05-17 12:10:00	2017-05-18 14:00:00	Stagnant temporary water bodies (pond, ditch, fen, flooded meadow or forest)	Human dwelling & animal shelter							2									2
Ararat	Shahumyan	Shahumyan	39.9362	44.5747	830	EVS with CO2; Larval sampling	2017-05-17 14:00:00	2017-05-18 14:30:00	Stagnant temporary water bodies (pond, ditch, fen, flooded meadow or forest)	Human dwelling & animal shelter			2				3
Ararat	Taperakan	Taperakan	39.9237	44.5903	829	EVS with CO2; Larval sampling	2017-05-17 14:30:00	2017-05-18 15:10:00	Stagnant temporary water bodies (pond, ditch, fen, flooded meadow or forest)	Human dwelling & animal shelter			1				2
Ararat	Artashat	Artashat	39.9537	44.552	833	EVS with CO2; Larval sampling	2017-05-22 14:10:00	2017-05-23 14:00:00	Stagnant temporary water bodies (pond, ditch, fen, flooded meadow or forest)	Human dwelling & animal shelter							3									5
Ararat	Vostan	Vostan	39.9642	44.5587	838	EVS with CO2; Larval sampling	2017-05-22 15:20:00	2017-05-23 15:40:00	Man-made (artificial) containers (e.g. tyre, pot, catch basin, pit)	Human dwelling & animal shelter																2
Ararat	Artashat	Artashat	39.9537	44.552	833	EVS with CO2; Larval sampling	2017-05-23 14:15:00	2017-05-25 15:00:00	Stagnant temporary water bodies (pond, ditch, fen, flooded meadow or forest)	Human dwelling & animal shelter							2									7
Ararat	Shahumyan	Shahumyan	39.9362	44.5747	830	EVS with CO2; Larval sampling	2017-05-23 15:00:00	2017-05-25 14:10:00	Stagnant temporary water bodies (pond, ditch, fen, flooded meadow or forest)	Human dwelling & animal shelter			2				4									8
Ararat	Shahumyan	Shahumyan	39.9362	44.5747	830	EVS with CO2; Larval sampling	2017-05-23 15:30:00	2017-05-25 15:30:00	Stagnant temporary water bodies (pond, ditch, fen, flooded meadow or forest)	Human dwelling & animal shelter			4													5
Ararat	Shahumyan	Shahumyan	39.9362	44.5747	830	EVS with CO2; Larval sampling	2017-05-25 16:00:00	2017-05-26 14:50:00	Stagnant temporary water bodies (pond, ditch, fen, flooded meadow or forest)	Human dwelling & animal shelter			7													6
Ararat	Taperakan	Taperakan	39.9237	44.5903	829	EVS with CO2; Larval sampling	2017-05-25 16:30:00	2017-05-26 15:40:00	Stagnant temporary water bodies (pond, ditch, fen, flooded meadow or forest)	Human dwelling & animal shelter							4
Ararat	Artashat	Artashat	39.9537	44.552	833	EVS with CO2; Larval sampling	2017-05-29 13:00:00	2017-05-30 12:00:00	Stagnant temporary water bodies (pond, ditch, fen, flooded meadow or forest)	Human dwelling & animal shelter			4				3									2
Ararat	Vostan	Vostan	39.9642	44.5587	838	EVS with CO2; Larval sampling	2017-05-29 13:30:00	2017-05-30 12:30:00	Stagnant temporary water bodies (pond, ditch, fen, flooded meadow or forest)	Human dwelling & animal shelter			5
Ararat	Shahumyan	Shahumyan	39.9362	44.5747	830	EVS with CO2; Larval sampling	2017-05-30 13:30:00	2017-05-31 12:50:00	Stagnant temporary water bodies (pond, ditch, fen, flooded meadow or forest)	Human dwelling & animal shelter			6				2									5
Ararat	Aygepat	Aygepat	39.9567	44.5925	868	EVS with CO2; Larval sampling	2017-05-30 13:50:00	2017-05-31 13:30:00	Stagnant temporary water bodies (pond, ditch, fen, flooded meadow or forest)	Human dwelling & animal shelter			24				10									17
Ararat	Shahumyan	Shahumyan	39.9362	44.5747	830	EVS with CO2; Larval sampling	2017-05-30 14:15:00	2017-05-31 13:55:00	Stagnant temporary water bodies (pond, ditch, fen, flooded meadow or forest)	Human dwelling & animal shelter			16				6									26
Ararat	Shahumyan	Shahumyan	39.9362	44.5747	830	EVS with CO2; Larval sampling	2017-05-30 14:50:00	2017-05-31 14:20:00	Stagnant temporary water bodies (pond, ditch, fen, flooded meadow or forest)	Human dwelling & animal shelter			18				4									22
Ararat	Vostan	Vostan	39.9642	44.5587	838	EVS with CO2; Larval sampling	2017-06-05 13:50:00	2017-06-06 13:30:00	Stagnant temporary water bodies (pond, ditch, fen, flooded meadow or forest)	Human dwelling & animal shelter			16				5									21
Ararat	Aygezard	Aygezard	39.9595	44.6002	882	EVS with CO2; Larval sampling	2017-06-05 14:30:00	2017-06-06 14:30:00	Man-made (artificial) containers (e.g. tyre, pot, catch basin, pit)	Human dwelling & animal shelter			18				3									19
Ararat	Aygepat	Aygepat	39.9567	44.5925	868	EVS with CO2; Larval sampling	2017-06-05 15:00:00	2017-06-06 16:00:00	Stagnant temporary water bodies (pond, ditch, fen, flooded meadow or forest)	Human dwelling & animal shelter			19													14
Ararat	Artashat	Artashat	39.9537	44.552	833	EVS with CO2; Larval sampling	2017-06-06 14:00:00	2017-06-07 13:30:00	Stagnant temporary water bodies (pond, ditch, fen, flooded meadow or forest)	Human dwelling & animal shelter			24				10									17
Ararat	Artashat	Artashat	39.9537	44.552	833	EVS with CO2; Larval sampling	2017-06-06 15:00:00	2017-06-07 13:45:00	Stagnant temporary water bodies (pond, ditch, fen, flooded meadow or forest)	Human dwelling & animal shelter			34				2									43
Ararat	Shahumyan	Shahumyan	39.9362	44.5747	830	EVS with CO2; Larval sampling	2017-06-06 15:30:00	2017-06-07 14:10:00	Stagnant temporary water bodies (pond, ditch, fen, flooded meadow or forest)	Human dwelling & animal shelter			20				6									24
Ararat	Shahumyan	Shahumyan	39.9362	44.5747	830	EVS with CO2; Larval sampling	2017-06-07 14:30:00	2017-06-08 14:00:00	Stagnant temporary water bodies (pond, ditch, fen, flooded meadow or forest)	Human dwelling & animal shelter			11				7									6
Ararat	Shahumyan	Shahumyan	39.9362	44.5747	830	EVS with CO2; Larval sampling	2017-06-07 15:00:00	2017-06-08 14:30:00	Stagnant temporary water bodies (pond, ditch, fen, flooded meadow or forest)	Human dwelling & animal shelter			16				6									14
Ararat	Taperakan	Taperakan	39.9237	44.5903	829	EVS with CO2; Larval sampling	2017-06-07 15:30:00	2017-06-08 15:00:00	Stagnant temporary water bodies (pond, ditch, fen, flooded meadow or forest)	Human dwelling & animal shelter			19				6									42
Ararat	Artashat	Artashat	39.9537	44.552	833	EVS with CO2; Larval sampling	2017-06-13 13:30:00	2017-06-14 14:00:00	Stagnant temporary water bodies (pond, ditch, fen, flooded meadow or forest)	Human dwelling & animal shelter			23				8									9
Ararat	Artashat	Artashat	39.9537	44.552	833	EVS with CO2; Larval sampling	2017-06-13 14:00:00	2017-06-14 15:00:00	Stagnant temporary water bodies (pond, ditch, fen, flooded meadow or forest)	Human dwelling & animal shelter			11				3									41
Ararat	Shahumyan	Shahumyan	39.9362	44.5747	830	EVS with CO2; Larval sampling	2017-06-13 14:40:00	2017-06-14 15:30:00	Stagnant temporary water bodies (pond, ditch, fen, flooded meadow or forest)	Human dwelling & animal shelter			25				9									19
Ararat	Vostan	Vostan	39.9642	44.5587	838	EVS with CO2; Larval sampling	2017-06-14 14:20:00	2017-06-15 13:30:00	Man-made (artificial) containers (e.g. tyre, pot, catch basin, pit)	Human dwelling & animal shelter							2									12
Ararat	Aygezard	Aygezard	39.9595	44.6002	882	EVS with CO2; Larval sampling	2017-06-14 14:50:00	2017-06-15 14:00:00	Stagnant temporary water bodies (pond, ditch, fen, flooded meadow or forest)	Human dwelling & animal shelter			19													3
Ararat	Aygepat	Aygepat	39.9567	44.5925	868	EVS with CO2; Larval sampling	2017-06-14 16:00:00	2017-06-15 14:30:00	Stagnant temporary water bodies (pond, ditch, fen, flooded meadow or forest)	Human dwelling & animal shelter																18
Ararat	Shahumyan	Shahumyan	39.9362	44.5747	830	EVS with CO2; Larval sampling	2017-06-15 15:00:00	2017-06-16 14:00:00	Stagnant temporary water bodies (pond, ditch, fen, flooded meadow or forest)	Human dwelling & animal shelter			22				8									14
Ararat	Shahumyan	Shahumyan	39.9362	44.5747	830	EVS with CO2; Larval sampling	2017-06-15 15:30:00	2017-06-16 14:30:00	Stagnant temporary water bodies (pond, ditch, fen, flooded meadow or forest)	Human dwelling & animal shelter			17													24
Ararat	Taperakan	Taperakan	39.9237	44.5903	829	EVS with CO2; Larval sampling	2017-06-15 16:00:00	2017-06-16 15:00:00	Stagnant temporary water bodies (pond, ditch, fen, flooded meadow or forest)	Human dwelling & animal shelter			16				9									55
Ararat	Artashat	Artashat	39.9537	44.552	833	EVS with CO2; Larval sampling	2017-06-20 14:00:00	2017-06-21 14:00:00	Stagnant temporary water bodies (pond, ditch, fen, flooded meadow or forest)	Human dwelling & animal shelter			9				3									35
Ararat	Shahumyan	Shahumyan	39.9362	44.5747	830	EVS with CO2; Larval sampling	2017-06-20 14:30:00	2017-06-21 14:50:00	Stagnant temporary water bodies (pond, ditch, fen, flooded meadow or forest)	Human dwelling & animal shelter			9				20									36
Ararat	Taperakan	Taperakan	39.9237	44.5903	829	EVS with CO2; Larval sampling	2017-06-20 15:00:00	2017-06-21 15:50:00	Stagnant temporary water bodies (pond, ditch, fen, flooded meadow or forest)	Human dwelling & animal shelter							3									44
Ararat	Vostan	Vostan	39.9642	44.5587	838	EVS with CO2; Larval sampling	2017-06-21 14:20:00	2017-06-22 14:00:00	Stagnant temporary water bodies (pond, ditch, fen, flooded meadow or forest)	Human dwelling & animal shelter			25				2									2
Ararat	Artashat	Artashat	39.9537	44.552	833	EVS with CO2; Larval sampling	2017-06-21 15:20:00	2017-06-22 14:50:00	Stagnant temporary water bodies (pond, ditch, fen, flooded meadow or forest)	Human dwelling & animal shelter			5				14									22
Ararat	Shahumyan	Shahumyan	39.9362	44.5747	830	EVS with CO2; Larval sampling	2017-06-21 16:30:00	2017-06-22 15:25:00	Stagnant temporary water bodies (pond, ditch, fen, flooded meadow or forest)	Human dwelling & animal shelter																24
Ararat	Shahumyan	Shahumyan	39.9362	44.5747	830	EVS with CO2; Larval sampling	2017-06-22 14:00:00	2017-06-23 15:00:00	Stagnant temporary water bodies (pond, ditch, fen, flooded meadow or forest)	Human dwelling & animal shelter			15				6									43
Ararat	Aygezard	Aygezard	39.9595	44.6002	882	EVS with CO2; Larval sampling	2017-06-22 14:30:00	2017-06-23 14:00:00	Stagnant temporary water bodies (pond, ditch, fen, flooded meadow or forest)	Human dwelling & animal shelter			14				3									21
Ararat	Aygepat	Aygepat	39.9567	44.5925	868	EVS with CO2; Larval sampling	2017-06-22 16:00:00	2017-06-23 14:30:00	Stagnant temporary water bodies (pond, ditch, fen, flooded meadow or forest)	Human dwelling & animal shelter			9				6									28
Ararat	Shahumyan	Shahumyan	39.9362	44.5747	830	EVS with CO2; Larval sampling	2017-06-28 14:00:00	2017-06-29 14:00:00	Stagnant temporary water bodies (pond, ditch, fen, flooded meadow or forest)	Human dwelling & animal shelter			2													14
Ararat	Shahumyan	Shahumyan	39.9362	44.5747	830	EVS with CO2; Larval sampling	2017-06-28 14:40:00	2017-06-29 14:20:00	Stagnant temporary water bodies (pond, ditch, fen, flooded meadow or forest)	Human dwelling & animal shelter			6				2									15
Ararat	Taperakan	Taperakan	39.9237	44.5903	829	EVS with CO2; Larval sampling	2017-06-28 15:00:00	2017-06-29 14:50:00	Stagnant temporary water bodies (pond, ditch, fen, flooded meadow or forest)	Human dwelling & animal shelter			13				5									47
Ararat	Vostan	Vostan	39.9642	44.5587	838	EVS with CO2; Larval sampling	2017-06-29 15:20:00	2017-06-30 14:00:00	Stagnant temporary water bodies (pond, ditch, fen, flooded meadow or forest)	Human dwelling & animal shelter			23				1									12
Ararat	Aygezard	Aygezard	39.9595	44.6002	882	EVS with CO2; Larval sampling	2017-06-29 15:40:00	2017-06-30 14:20:00	Stagnant temporary water bodies (pond, ditch, fen, flooded meadow or forest)	Human dwelling & animal shelter			6				6									23
Ararat	Aygepat	Aygepat	39.9567	44.5925	868	EVS with CO2; Larval sampling	2017-06-29 16:10:00	2017-06-30 14:40:00	Stagnant temporary water bodies (pond, ditch, fen, flooded meadow or forest)	Human dwelling & animal shelter			4													4
Ararat	Shahumyan	Shahumyan	39.9362	44.5747	830	EVS with CO2; Larval sampling	2017-06-29 16:40:00	2017-06-30 15:10:00	Stagnant temporary water bodies (pond, ditch, fen, flooded meadow or forest)	Human dwelling & animal shelter			12				2									5
Ararat	Artashat	Artashat	39.9537	44.552	833	EVS with CO2; Larval sampling	2017-06-30 15:40:00	2017-07-01 14:10:00	Man-made (artificial) containers (e.g. tyre, pot, catch basin, pit)	Human dwelling & animal shelter			11
Ararat	Artashat	Artashat	39.9537	44.552	833	EVS with CO2; Larval sampling	2017-06-30 16:15:00	2017-07-01 14:40:00	Stagnant temporary water bodies (pond, ditch, fen, flooded meadow or forest)	Human dwelling & animal shelter			5				5									24
Ararat	Artashat	Artashat	39.9537	44.552	833	EVS with CO2; Larval sampling	2017-07-06 14:00:00	2017-07-07 13:30:00	Stagnant temporary water bodies (pond, ditch, fen, flooded meadow or forest)	Human dwelling & animal shelter			16				9									35
Ararat	Vostan	Vostan	39.9642	44.5587	838	EVS with CO2; Larval sampling	2017-07-06 14:30:00	2017-07-07 14:00:00	Stagnant temporary water bodies (pond, ditch, fen, flooded meadow or forest)	Human dwelling & animal shelter			19				4									24
Ararat	Artashat	Artashat	39.9537	44.552	833	EVS with CO2; Larval sampling	2017-07-06 15:00:00	2017-07-07 15:00:00	Stagnant temporary water bodies (pond, ditch, fen, flooded meadow or forest)	Human dwelling & animal shelter			32				33									47
Ararat	Aygezard	Aygezard	39.9595	44.6002	882	EVS with CO2; Larval sampling	2017-07-07 14:30:00	2017-07-10 13:00:00	Stagnant temporary water bodies (pond, ditch, fen, flooded meadow or forest)	Human dwelling & animal shelter			4				7									10
Ararat	Shahumyan	Shahumyan	39.9362	44.5747	830	EVS with CO2; Larval sampling	2017-07-07 15:30:00	2017-07-10 13:30:00	Stagnant temporary water bodies (pond, ditch, fen, flooded meadow or forest)	Human dwelling & animal shelter			2				13									18
Ararat	Taperakan	Taperakan	39.9237	44.5903	829	EVS with CO2; Larval sampling	2017-07-07 16:00:00	2017-07-10 14:30:00	Stagnant temporary water bodies (pond, ditch, fen, flooded meadow or forest)	Human dwelling & animal shelter			14				9									48
Ararat	Aygepat	Aygepat	39.9567	44.5925	868	EVS with CO2; Larval sampling	2017-07-07 16:30:00	2017-07-10 14:00:00	Stagnant temporary water bodies (pond, ditch, fen, flooded meadow or forest)	Human dwelling & animal shelter			4				10									12
Ararat	Shahumyan	Shahumyan	39.9362	44.5747	830	EVS with CO2; Larval sampling	2017-07-10 15:00:00	2017-07-11 14:00:00	Stagnant temporary water bodies (pond, ditch, fen, flooded meadow or forest)	Human dwelling & animal shelter			26				23									16
Ararat	Shahumyan	Shahumyan	39.9362	44.5747	830	EVS with CO2; Larval sampling	2017-07-10 15:30:00	2017-07-11 14:30:00	Stagnant temporary water bodies (pond, ditch, fen, flooded meadow or forest)	Human dwelling & animal shelter			19				9									14
Ararat	Artashat	Artashat	39.9537	44.552	833	EVS with CO2; Larval sampling	2017-07-12 14:00:00	2017-07-13 13:30:00	Stagnant temporary water bodies (pond, ditch, fen, flooded meadow or forest)	Human dwelling & animal shelter			9				9							4		25
Ararat	Aygezard	Aygezard	39.9595	44.6002	882	EVS with CO2; Larval sampling	2017-07-12 14:30:00	2017-07-13 14:30:00	Stagnant temporary water bodies (pond, ditch, fen, flooded meadow or forest)	Human dwelling & animal shelter			20				17									1
Ararat	Aygepat	Aygepat	39.9567	44.5925	868	EVS with CO2; Larval sampling	2017-07-12 15:00:00	2017-07-13 15:30:00	Stagnant temporary water bodies (pond, ditch, fen, flooded meadow or forest)	Human dwelling & animal shelter			2				11									23
Ararat	Vostan	Vostan	39.9642	44.5587	838	EVS with CO2; Larval sampling	2017-07-13 14:00:00	2017-07-14 13:30:00	Stagnant temporary water bodies (pond, ditch, fen, flooded meadow or forest)	Human dwelling & animal shelter							9							2		21
Ararat	Artashat	Artashat	39.9537	44.552	833	EVS with CO2; Larval sampling	2017-07-13 15:00:00	2017-07-14 14:00:00	Stagnant temporary water bodies (pond, ditch, fen, flooded meadow or forest)	Human dwelling & animal shelter			5				21							7		36
Ararat	Shahumyan	Shahumyan	39.9362	44.5747	830	EVS with CO2; Larval sampling	2017-07-13 16:00:00	2017-07-14 14:30:00	Stagnant temporary water bodies (pond, ditch, fen, flooded meadow or forest)	Human dwelling & animal shelter			14				36									32
Ararat	Shahumyan	Shahumyan	39.9362	44.5747	830	EVS with CO2; Larval sampling	2017-07-14 14:30:00	2017-07-15 14:30:00	Stagnant temporary water bodies (pond, ditch, fen, flooded meadow or forest)	Human dwelling & animal shelter			2				20							6		28
Ararat	Shahumyan	Shahumyan	39.9362	44.5747	830	EVS with CO2; Larval sampling	2017-07-14 15:00:00	2017-07-15 14:00:00	Stagnant temporary water bodies (pond, ditch, fen, flooded meadow or forest)	Human dwelling & animal shelter			9				30									30
Ararat	Taperakan	Taperakan	39.9237	44.5903	829	EVS with CO2; Larval sampling	2017-07-14 15:30:00	2017-07-15 15:00:00	Stagnant temporary water bodies (pond, ditch, fen, flooded meadow or forest)	Human dwelling & animal shelter			21				8									16
Ararat	Artashat	Artashat	39.9537	44.552	833	EVS with CO2; Larval sampling	2017-07-19 13:30:00	2017-07-20 13:00:00	Stagnant temporary water bodies (pond, ditch, fen, flooded meadow or forest)	Human dwelling & animal shelter							22									17
Ararat	Vostan	Vostan	39.9642	44.5587	838	EVS with CO2; Larval sampling	2017-07-19 14:00:00	2017-07-20 13:30:00	Stagnant temporary water bodies (pond, ditch, fen, flooded meadow or forest)	Human dwelling & animal shelter							13									35
Ararat	Aygepat	Aygepat	39.9567	44.5925	868	EVS with CO2; Larval sampling	2017-07-19 15:00:00	2017-07-20 15:00:00	Stagnant temporary water bodies (pond, ditch, fen, flooded meadow or forest)	Human dwelling & animal shelter			17				24							9		5
Ararat	Aygezard	Aygezard	39.9595	44.6002	882	EVS with CO2; Larval sampling	2017-07-20 14:00:00	2017-07-21 14:00:00	Stagnant temporary water bodies (pond, ditch, fen, flooded meadow or forest)	Human dwelling & animal shelter			17				5							9		51
Ararat	Artashat	Artashat	39.9537	44.552	833	EVS with CO2; Larval sampling	2017-07-20 14:30:00	2017-07-21 14:50:00	Stagnant temporary water bodies (pond, ditch, fen, flooded meadow or forest)	Human dwelling & animal shelter							15									7
Ararat	Shahumyan	Shahumyan	39.9362	44.5747	830	EVS with CO2; Larval sampling	2017-07-20 15:30:00	2017-07-21 15:20:00	Stagnant temporary water bodies (pond, ditch, fen, flooded meadow or forest)	Human dwelling & animal shelter							3									22
Ararat	Shahumyan	Shahumyan	39.9362	44.5747	830	EVS with CO2; Larval sampling	2017-07-21 15:40:00	2017-07-24 14:20:00	Stagnant temporary water bodies (pond, ditch, fen, flooded meadow or forest)	Human dwelling & animal shelter			14				12									23
Ararat	Shahumyan	Shahumyan	39.9362	44.5747	830	EVS with CO2; Larval sampling	2017-07-21 16:00:00	2017-07-24 14:45:00	Stagnant temporary water bodies (pond, ditch, fen, flooded meadow or forest)	Human dwelling & animal shelter			10				18							8		11
Ararat	Taperakan	Taperakan	39.9237	44.5903	829	EVS with CO2; Larval sampling	2017-07-21 16:30:00	2017-07-24 15:30:00	Stagnant temporary water bodies (pond, ditch, fen, flooded meadow or forest)	Human dwelling & animal shelter			23													8
Ararat	Artashat	Artashat	39.9537	44.552	833	EVS with CO2; Larval sampling	2017-07-25 14:00:00	2017-07-26 14:00:00	Stagnant temporary water bodies (pond, ditch, fen, flooded meadow or forest)	Human dwelling & animal shelter							15							5		25
Ararat	Vostan	Vostan	39.9642	44.5587	838	EVS with CO2; Larval sampling	2017-07-25 14:40:00	2017-07-26 14:30:00	Stagnant temporary water bodies (pond, ditch, fen, flooded meadow or forest)	Human dwelling & animal shelter			15				7									4
Ararat	Shahumyan	Shahumyan	39.9362	44.5747	830	EVS with CO2; Larval sampling	2017-07-25 15:15:00	2017-07-26 15:00:00	Stagnant temporary water bodies (pond, ditch, fen, flooded meadow or forest)	Human dwelling & animal shelter			3				4							5		40
Ararat	Aygezard	Aygezard	39.9595	44.6002	882	EVS with CO2; Larval sampling	2017-07-26 15:20:00	2017-07-27 13:50:00	Stagnant temporary water bodies (pond, ditch, fen, flooded meadow or forest)	Human dwelling & animal shelter							2									25
Ararat	Aygepat	Aygepat	39.9567	44.5925	868	EVS with CO2; Larval sampling	2017-07-26 15:50:00	2017-07-27 14:55:00	Stagnant temporary water bodies (pond, ditch, fen, flooded meadow or forest)	Human dwelling & animal shelter			8				18									18
Ararat	Shahumyan	Shahumyan	39.9362	44.5747	830	EVS with CO2; Larval sampling	2017-07-26 16:30:00	2017-07-27 16:00:00	Man-made (artificial) containers (e.g. tyre, pot, catch basin, pit)	Human dwelling & animal shelter			19				13									21
Ararat	Shahumyan	Shahumyan	39.9362	44.5747	830	EVS with CO2; Larval sampling	2017-07-27 14:15:00	2017-07-28 14:00:00	Stagnant temporary water bodies (pond, ditch, fen, flooded meadow or forest)	Human dwelling & animal shelter			18				32							4		7
Ararat	Artashat	Artashat	39.9537	44.552	833	EVS with CO2; Larval sampling	2017-07-27 14:30:00	2017-07-28 15:00:00	Stagnant temporary water bodies (pond, ditch, fen, flooded meadow or forest)	Human dwelling & animal shelter			1				1									40
Ararat	Taperakan	Taperakan	39.9237	44.5903	829	EVS with CO2; Larval sampling	2017-07-27 15:30:00	2017-07-28 14:30:00	Stagnant temporary water bodies (pond, ditch, fen, flooded meadow or forest)	Human dwelling & animal shelter							15							7		16
Ararat	Vostan	Vostan	39.9642	44.5587	838	EVS with CO2; Larval sampling	2017-08-01 13:30:00	2017-08-02 13:30:00	Stagnant temporary water bodies (pond, ditch, fen, flooded meadow or forest)	Human dwelling & animal shelter			23				7									23
Ararat	Shahumyan	Shahumyan	39.9362	44.5747	830	EVS with CO2; Larval sampling	2017-08-01 14:10:00	2017-08-02 14:00:00	Stagnant temporary water bodies (pond, ditch, fen, flooded meadow or forest)	Human dwelling & animal shelter																3
Ararat	Taperakan	Taperakan	39.9237	44.5903	829	EVS with CO2; Larval sampling	2017-08-01 14:30:00	2017-08-02 14:40:00	Stagnant temporary water bodies (pond, ditch, fen, flooded meadow or forest)	Human dwelling & animal shelter			20				18									21
Ararat	Artashat	Artashat	39.9537	44.552	833	EVS with CO2; Larval sampling	2017-08-02 15:00:00	2017-08-03 14:00:00	Man-made (artificial) containers (e.g. tyre, pot, catch basin, pit)	Human dwelling & animal shelter			14				13									19
Ararat	Aygezard	Aygezard	39.9595	44.6002	882	EVS with CO2; Larval sampling	2017-08-02 15:25:00	2017-08-03 14:40:00	Stagnant temporary water bodies (pond, ditch, fen, flooded meadow or forest)	Human dwelling & animal shelter			25				9									6
Ararat	Aygepat	Aygepat	39.9567	44.5925	868	EVS with CO2; Larval sampling	2017-08-02 15:55:00	2017-08-03 15:00:00	Stagnant temporary water bodies (pond, ditch, fen, flooded meadow or forest)	Human dwelling & animal shelter			16				8									7
Ararat	Artashat	Artashat	39.9537	44.552	833	EVS with CO2; Larval sampling	2017-08-03 15:30:00	2017-08-04 14:10:00	Stagnant temporary water bodies (pond, ditch, fen, flooded meadow or forest)	Human dwelling & animal shelter			6				7									18
Ararat	Shahumyan	Shahumyan	39.9362	44.5747	830	EVS with CO2; Larval sampling	2017-08-03 15:50:00	2017-08-04 14:40:00	Stagnant temporary water bodies (pond, ditch, fen, flooded meadow or forest)	Human dwelling & animal shelter			20				5									25
Ararat	Shahumyan	Shahumyan	39.9362	44.5747	830	EVS with CO2; Larval sampling	2017-08-03 16:30:00	2017-08-04 15:25:00	Stagnant temporary water bodies (pond, ditch, fen, flooded meadow or forest)	Human dwelling & animal shelter			9				5									15
Ararat	Artashat	Artashat	39.9537	44.552	833	EVS with CO2; Larval sampling	2017-08-07 14:15:00	2017-08-08 13:30:00	Stagnant temporary water bodies (pond, ditch, fen, flooded meadow or forest)	Human dwelling & animal shelter							4									5
Ararat	Vostan	Vostan	39.9642	44.5587	838	EVS with CO2; Larval sampling	2017-08-07 14:45:00	2017-08-08 14:00:00	Stagnant temporary water bodies (pond, ditch, fen, flooded meadow or forest)	Human dwelling & animal shelter			27				16
Ararat	Shahumyan	Shahumyan	39.9362	44.5747	830	EVS with CO2; Larval sampling	2017-08-07 15:20:00	2017-08-08 14:30:00	Stagnant temporary water bodies (pond, ditch, fen, flooded meadow or forest)	Human dwelling & animal shelter			5				13									8
Ararat	Aygezard	Aygezard	39.9595	44.6002	882	EVS with CO2; Larval sampling	2017-08-08 14:50:00	2017-08-09 14:20:00	Stagnant temporary water bodies (pond, ditch, fen, flooded meadow or forest)	Human dwelling & animal shelter			17				23									27
Ararat	Aygepat	Aygepat	39.9567	44.5925	868	EVS with CO2; Larval sampling	2017-08-08 15:30:00	2017-08-09 15:00:00	Stagnant temporary water bodies (pond, ditch, fen, flooded meadow or forest)	Human dwelling & animal shelter			16													19
Ararat	Taperakan	Taperakan	39.9237	44.5903	829	EVS with CO2; Larval sampling	2017-08-08 16:00:00	2017-08-09 15:15:00	Stagnant temporary water bodies (pond, ditch, fen, flooded meadow or forest)	Human dwelling & animal shelter			8				20									21
Ararat	Artashat	Artashat	39.9537	44.552	833	EVS with CO2; Larval sampling	2017-08-09 15:15:00	2017-08-10 14:20:00	Stagnant temporary water bodies (pond, ditch, fen, flooded meadow or forest)	Human dwelling & animal shelter			18				7									33
Ararat	Shahumyan	Shahumyan	39.9362	44.5747	830	EVS with CO2; Larval sampling	2017-08-09 15:50:00	2017-08-10 14:50:00	Stagnant temporary water bodies (pond, ditch, fen, flooded meadow or forest)	Human dwelling & animal shelter			5				21									9
Ararat	Artashat	Artashat	39.9537	44.552	833	EVS with CO2; Larval sampling	2017-08-09 16:20:00	2017-08-10 15:25:00	Stagnant temporary water bodies (pond, ditch, fen, flooded meadow or forest)	Human dwelling & animal shelter			21													25
Ararat	Artashat	Artashat	39.9537	44.552	833	EVS with CO2; Larval sampling	2017-08-16 14:00:00	2017-08-17 13:20:00	Stagnant temporary water bodies (pond, ditch, fen, flooded meadow or forest)	Human dwelling & animal shelter			20				16									31
Ararat	Vostan	Vostan	39.9642	44.5587	838	EVS with CO2; Larval sampling	2017-08-16 14:30:00	2017-08-17 13:50:00	Stagnant temporary water bodies (pond, ditch, fen, flooded meadow or forest)	Human dwelling & animal shelter			26				12									25
Ararat	Shahumyan	Shahumyan	39.9362	44.5747	830	EVS with CO2; Larval sampling	2017-08-16 15:00:00	2017-08-17 14:15:00	Stagnant temporary water bodies (pond, ditch, fen, flooded meadow or forest)	Human dwelling & animal shelter			17				25									36
Ararat	Aygezard	Aygezard	39.9595	44.6002	882	EVS with CO2; Larval sampling	2017-08-17 14:35:00	2017-08-18 14:05:00	Stagnant temporary water bodies (pond, ditch, fen, flooded meadow or forest)	Human dwelling & animal shelter							13									14
Ararat	Artashat	Artashat	39.9537	44.552	833	EVS with CO2; Larval sampling	2017-08-17 15:00:00	2017-08-18 14:30:00	Stagnant temporary water bodies (pond, ditch, fen, flooded meadow or forest)	Human dwelling & animal shelter			18				7									26
Ararat	Aygepat	Aygepat	39.9567	44.5925	868	EVS with CO2; Larval sampling	2017-08-17 15:40:00	2017-08-18 15:15:00	Stagnant temporary water bodies (pond, ditch, fen, flooded meadow or forest)	Human dwelling & animal shelter			15				18									27
Ararat	Shahumyan	Shahumyan	39.9362	44.5747	830	EVS with CO2; Larval sampling	2017-08-18 15:30:00	2017-08-21 13:30:00	Stagnant temporary water bodies (pond, ditch, fen, flooded meadow or forest)	Human dwelling & animal shelter			26				3									24
Ararat	Shahumyan	Shahumyan	39.9362	44.5747	830	EVS with CO2; Larval sampling	2017-08-18 16:05:00	2017-08-21 14:00:00	Stagnant temporary water bodies (pond, ditch, fen, flooded meadow or forest)	Human dwelling & animal shelter			15				11									18
Ararat	Taperakan	Taperakan	39.9237	44.5903	829	EVS with CO2; Larval sampling	2017-08-18 16:30:00	2017-08-21 14:25:00	Man-made (artificial) containers (e.g. tyre, pot, catch basin, pit)	Human dwelling & animal shelter			9				8									36
Ararat	Artashat	Artashat	39.9537	44.552	833	EVS with CO2; Larval sampling	2017-08-23 14:20:00	2017-08-24 14:10:00	Stagnant temporary water bodies (pond, ditch, fen, flooded meadow or forest)	Human dwelling & animal shelter			14				6									25
Ararat	Vostan	Vostan	39.9642	44.5587	838	EVS with CO2; Larval sampling	2017-08-23 14:45:00	2017-08-24 14:30:00	Stagnant temporary water bodies (pond, ditch, fen, flooded meadow or forest)	Human dwelling & animal shelter			15				4									5
Ararat	Shahumyan	Shahumyan	39.9362	44.5747	830	EVS with CO2; Larval sampling	2017-08-23 15:20:00	2017-08-24 14:55:00	Stagnant temporary water bodies (pond, ditch, fen, flooded meadow or forest)	Human dwelling & animal shelter			15				9									21
Ararat	Aygezard	Aygezard	39.9595	44.6002	882	EVS with CO2; Larval sampling	2017-08-24 15:10:00	2017-08-25 14:15:00	Stagnant temporary water bodies (pond, ditch, fen, flooded meadow or forest)	Human dwelling & animal shelter			6				6									8
Ararat	Aygepat	Aygepat	39.9567	44.5925	868	EVS with CO2; Larval sampling	2017-08-24 15:20:00	2017-08-25 15:00:00	Man-made (artificial) containers (e.g. tyre, pot, catch basin, pit)	Human dwelling & animal shelter							10									22
Ararat	Artashat	Artashat	39.9537	44.552	833	EVS with CO2; Larval sampling	2017-08-24 15:45:00	2017-08-25 14:40:00	Stagnant temporary water bodies (pond, ditch, fen, flooded meadow or forest)	Human dwelling & animal shelter			11				14									34
Ararat	Shahumyan	Shahumyan	39.9362	44.5747	830	EVS with CO2; Larval sampling	2017-08-25 15:20:00	2017-08-28 14:20:00	Stagnant temporary water bodies (pond, ditch, fen, flooded meadow or forest)	Human dwelling & animal shelter			7				16									31
Ararat	Shahumyan	Shahumyan	39.9362	44.5747	830	EVS with CO2; Larval sampling	2017-08-25 15:55:00	2017-08-28 14:50:00	Stagnant temporary water bodies (pond, ditch, fen, flooded meadow or forest)	Human dwelling & animal shelter			10				9									9
Ararat	Taperakan	Taperakan	39.9237	44.5903	829	EVS with CO2; Larval sampling	2017-08-25 16:30:00	2017-08-28 15:30:00	Stagnant temporary water bodies (pond, ditch, fen, flooded meadow or forest)	Human dwelling & animal shelter			16				20									38
Ararat	Vostan	Vostan	39.9642	44.5587	838	EVS with CO2; Larval sampling	2017-08-29 14:20:00	2017-08-30 14:15:00	Stagnant temporary water bodies (pond, ditch, fen, flooded meadow or forest)	Human dwelling & animal shelter			5				6									25
Ararat	Artashat	Artashat	39.9537	44.552	833	EVS with CO2; Larval sampling	2017-08-29 14:50:00	2017-08-30 14:50:00	Stagnant temporary water bodies (pond, ditch, fen, flooded meadow or forest)	Human dwelling & animal shelter			11				11									36
Ararat	Shahumyan	Shahumyan	39.9362	44.5747	830	EVS with CO2; Larval sampling	2017-08-29 15:30:00	2017-08-30 15:20:00	Stagnant temporary water bodies (pond, ditch, fen, flooded meadow or forest)	Human dwelling & animal shelter			11				16									28
Ararat	Shahumyan	Shahumyan	39.9362	44.5747	830	EVS with CO2; Larval sampling	2017-08-30 15:40:00	2017-08-31 14:10:00	Stagnant temporary water bodies (pond, ditch, fen, flooded meadow or forest)	Human dwelling & animal shelter			9				18									34
Ararat	Shahumyan	Shahumyan	39.9362	44.5747	830	EVS with CO2; Larval sampling	2017-08-30 16:00:00	2017-08-31 14:35:00	Stagnant temporary water bodies (pond, ditch, fen, flooded meadow or forest)	Human dwelling & animal shelter			6				2									20
Ararat	Taperakan	Taperakan	39.9237	44.5903	829	EVS with CO2; Larval sampling	2017-08-30 16:30:00	2017-08-31 15:05:00	Stagnant temporary water bodies (pond, ditch, fen, flooded meadow or forest)	Human dwelling & animal shelter			5				6									27
Ararat	Artashat	Artashat	39.9537	44.552	833	EVS with CO2; Larval sampling	2017-08-31 15:30:00	2017-09-01 14:30:00	Stagnant temporary water bodies (pond, ditch, fen, flooded meadow or forest)	Human dwelling & animal shelter			9				14									25
Ararat	Aygepat	Aygepat	39.9567	44.5925	868	EVS with CO2; Larval sampling	2017-08-31 16:20:00	2017-09-01 15:30:00	Stagnant temporary water bodies (pond, ditch, fen, flooded meadow or forest)	Human dwelling & animal shelter			15				10									15
Ararat	Aygezard	Aygezard	39.9595	44.6002	882	EVS with CO2; Larval sampling	2017-08-31 16:30:00	2017-09-01 14:55:00	Stagnant temporary water bodies (pond, ditch, fen, flooded meadow or forest)	Human dwelling & animal shelter			8				13									32
Ararat	Artashat	Artashat	39.9537	44.552	833	EVS with CO2; Larval sampling	2017-09-05 14:00:00	2017-09-06 14:15:00	Stagnant temporary water bodies (pond, ditch, fen, flooded meadow or forest)	Human dwelling & animal shelter			5				11									35
Ararat	Vostan	Vostan	39.9642	44.5587	838	EVS with CO2; Larval sampling	2017-09-05 14:30:00	2017-09-06 14:40:00	Stagnant temporary water bodies (pond, ditch, fen, flooded meadow or forest)	Human dwelling & animal shelter			14
Ararat	Shahumyan	Shahumyan	39.9362	44.5747	830	EVS with CO2; Larval sampling	2017-09-05 15:20:00	2017-09-06 15:00:00	Stagnant temporary water bodies (pond, ditch, fen, flooded meadow or forest)	Human dwelling & animal shelter			17				16									34
Ararat	Aygezard	Aygezard	39.9595	44.6002	882	EVS with CO2; Larval sampling	2017-09-06 15:20:00	2017-09-07 14:10:00	Stagnant temporary water bodies (pond, ditch, fen, flooded meadow or forest)	Human dwelling & animal shelter			4				7									20
Ararat	Artashat	Artashat	39.9537	44.552	833	EVS with CO2; Larval sampling	2017-09-06 15:50:00	2017-09-07 14:50:00	Stagnant temporary water bodies (pond, ditch, fen, flooded meadow or forest)	Human dwelling & animal shelter							4									21
Ararat	Shahumyan	Shahumyan	39.9362	44.5747	830	EVS with CO2; Larval sampling	2017-09-06 16:25:00	2017-09-07 15:20:00	Stagnant temporary water bodies (pond, ditch, fen, flooded meadow or forest)	Human dwelling & animal shelter			3				9									25
Ararat	Aygepat	Aygepat	39.9567	44.5925	868	EVS with CO2; Larval sampling	2017-09-07 15:55:00	2017-09-08 14:30:00	Stagnant temporary water bodies (pond, ditch, fen, flooded meadow or forest)	Human dwelling & animal shelter			11				10									20
Ararat	Shahumyan	Shahumyan	39.9362	44.5747	830	EVS with CO2; Larval sampling	2017-09-07 16:25:00	2017-09-08 15:05:00	Stagnant temporary water bodies (pond, ditch, fen, flooded meadow or forest)	Human dwelling & animal shelter			11				9									12
Ararat	Taperakan	Taperakan	39.9237	44.5903	829	EVS with CO2; Larval sampling	2017-09-07 16:40:00	2017-09-08 15:30:00	Man-made (artificial) containers (e.g. tyre, pot, catch basin, pit)	Human dwelling & animal shelter							6									28
Ararat	Artashat	Artashat	39.9537	44.552	833	EVS with CO2; Larval sampling	2017-09-13 14:00:00	2017-09-14 14:15:00	Stagnant temporary water bodies (pond, ditch, fen, flooded meadow or forest)	Human dwelling & animal shelter							2									17
Ararat	Vostan	Vostan	39.9642	44.5587	838	EVS with CO2; Larval sampling	2017-09-13 14:30:00	2017-09-14 14:50:00	Stagnant temporary water bodies (pond, ditch, fen, flooded meadow or forest)	Human dwelling & animal shelter			4				7									19
Ararat	Artashat	Artashat	39.9537	44.552	833	EVS with CO2; Larval sampling	2017-09-13 15:00:00	2017-09-14 15:20:00	Stagnant temporary water bodies (pond, ditch, fen, flooded meadow or forest)	Human dwelling & animal shelter							5									13
Ararat	Aygezard	Aygezard	39.9595	44.6002	882	EVS with CO2; Larval sampling	2017-09-14 15:50:00	2017-09-15 14:20:00	Stagnant temporary water bodies (pond, ditch, fen, flooded meadow or forest)	Human dwelling & animal shelter			3													26
Ararat	Shahumyan	Shahumyan	39.9362	44.5747	830	EVS with CO2; Larval sampling	2017-09-14 16:20:00	2017-09-15 14:40:00	Stagnant temporary water bodies (pond, ditch, fen, flooded meadow or forest)	Human dwelling & animal shelter			3				2									32
Ararat	Taperakan	Taperakan	39.9237	44.5903	829	EVS with CO2; Larval sampling	2017-09-14 16:40:00	2017-09-15 15:15:00	Stagnant temporary water bodies (pond, ditch, fen, flooded meadow or forest)	Human dwelling & animal shelter																31
Ararat	Aygepat	Aygepat	39.9567	44.5925	868	EVS with CO2; Larval sampling	2017-09-15 15:50:00	2017-09-19 15:30:00	Stagnant temporary water bodies (pond, ditch, fen, flooded meadow or forest)	Human dwelling & animal shelter							6									9
Ararat	Shahumyan	Shahumyan	39.9362	44.5747	830	EVS with CO2; Larval sampling	2017-09-15 16:20:00	2017-09-19 15:30:00	Stagnant temporary water bodies (pond, ditch, fen, flooded meadow or forest)	Human dwelling & animal shelter			5				13									6
Ararat	Shahumyan	Shahumyan	39.9362	44.5747	830	EVS with CO2; Larval sampling	2017-09-15 16:45:00	2017-09-19 15:30:00	Stagnant temporary water bodies (pond, ditch, fen, flooded meadow or forest)	Human dwelling & animal shelter			7				4									16
Ararat	Aygezard	Aygezard	39.9595	44.6002	882	EVS with CO2; Larval sampling	2017-09-22 14:00:00	2017-09-23 14:10:00	Stagnant temporary water bodies (pond, ditch, fen, flooded meadow or forest)	Human dwelling & animal shelter							13									12
Ararat	Aygepat	Aygepat	39.9567	44.5925	868	EVS with CO2; Larval sampling	2017-09-22 14:30:00	2017-09-23 14:30:00	Stagnant temporary water bodies (pond, ditch, fen, flooded meadow or forest)	Human dwelling & animal shelter																11
Ararat	Shahumyan	Shahumyan	39.9362	44.5747	830	EVS with CO2; Larval sampling	2017-09-22 15:00:00	2017-09-23 15:05:00	Stagnant temporary water bodies (pond, ditch, fen, flooded meadow or forest)	Human dwelling & animal shelter			3				8									8
Ararat	Artashat	Artashat	39.9537	44.552	833	EVS with CO2; Larval sampling	2017-09-23 15:30:00	2017-09-25 14:15:00	Stagnant temporary water bodies (pond, ditch, fen, flooded meadow or forest)	Human dwelling & animal shelter			3				6									5
Ararat	Vostan	Vostan	39.9642	44.5587	838	EVS with CO2; Larval sampling	2017-09-23 15:50:00	2017-09-25 14:40:00	Stagnant temporary water bodies (pond, ditch, fen, flooded meadow or forest)	Human dwelling & animal shelter			5				16									4
Ararat	Shahumyan	Shahumyan	39.9362	44.5747	830	EVS with CO2; Larval sampling	2017-09-23 16:20:00	2017-09-25 15:00:00	Stagnant temporary water bodies (pond, ditch, fen, flooded meadow or forest)	Human dwelling & animal shelter							3									14
Ararat	Artashat	Artashat	39.9537	44.552	833	EVS with CO2; Larval sampling	2017-09-25 15:20:00	2017-09-26 14:30:00	Stagnant temporary water bodies (pond, ditch, fen, flooded meadow or forest)	Human dwelling & animal shelter			4				11									16
Ararat	Shahumyan	Shahumyan	39.9362	44.5747	830	EVS with CO2; Larval sampling	2017-09-25 15:50:00	2017-09-26 15:00:00	Stagnant temporary water bodies (pond, ditch, fen, flooded meadow or forest)	Human dwelling & animal shelter			6				6									14
Ararat	Taperakan	Taperakan	39.9237	44.5903	829	EVS with CO2; Larval sampling	2017-09-25 16:20:00	2017-09-26 15:45:00	Stagnant temporary water bodies (pond, ditch, fen, flooded meadow or forest)	Human dwelling & animal shelter			5				3									13
Ararat	Artashat	Artashat	39.9537	44.552	833	EVS with CO2; Larval sampling	2017-09-28 14:00:00	2017-09-29 14:00:00	Stagnant temporary water bodies (pond, ditch, fen, flooded meadow or forest)	Human dwelling & animal shelter							5									9
Ararat	Vostan	Vostan	39.9642	44.5587	838	EVS with CO2; Larval sampling	2017-09-28 14:40:00	2017-09-29 14:20:00	Stagnant temporary water bodies (pond, ditch, fen, flooded meadow or forest)	Human dwelling & animal shelter			4				9									5
Ararat	Shahumyan	Shahumyan	39.9362	44.5747	830	EVS with CO2; Larval sampling	2017-09-28 15:10:00	2017-09-29 14:50:00	Stagnant temporary water bodies (pond, ditch, fen, flooded meadow or forest)	Human dwelling & animal shelter			12													7
Ararat	Aygezard	Aygezard	39.9595	44.6002	882	EVS with CO2; Larval sampling	2017-09-29 15:15:00	2017-10-02 14:00:00	Stagnant temporary water bodies (pond, ditch, fen, flooded meadow or forest)	Human dwelling & animal shelter			6													20
Ararat	Aygepat	Aygepat	39.9567	44.5925	868	EVS with CO2; Larval sampling	2017-09-29 15:40:00	2017-10-02 14:30:00	Stagnant temporary water bodies (pond, ditch, fen, flooded meadow or forest)	Human dwelling & animal shelter			7				8									5
Ararat	Shahumyan	Shahumyan	39.9362	44.5747	830	EVS with CO2; Larval sampling	2017-09-29 16:15:00	2017-10-02 15:00:00	Stagnant temporary water bodies (pond, ditch, fen, flooded meadow or forest)	Human dwelling & animal shelter							12									13
Ararat	Artashat	Artashat	39.9537	44.552	833	EVS with CO2; Larval sampling	2017-10-02 15:20:00	2017-10-03 14:10:00	Stagnant temporary water bodies (pond, ditch, fen, flooded meadow or forest)	Human dwelling & animal shelter			8				9									11
Ararat	Shahumyan	Shahumyan	39.9362	44.5747	830	EVS with CO2; Larval sampling	2017-10-02 15:45:00	2017-10-03 14:30:00	Man-made (artificial) containers (e.g. tyre, pot, catch basin, pit)	Human dwelling & animal shelter			4				4									16
Ararat	Taperakan	Taperakan	39.9237	44.5903	829	EVS with CO2; Larval sampling	2017-10-02 16:25:00	2017-10-03 15:00:00	Stagnant temporary water bodies (pond, ditch, fen, flooded meadow or forest)	Human dwelling & animal shelter			6				10									15
Ararat	Artashat	Artashat	39.9537	44.552	833	EVS with CO2; Larval sampling	2017-10-04 14:00:00	2017-10-05 13:50:00	Stagnant temporary water bodies (pond, ditch, fen, flooded meadow or forest)	Human dwelling & animal shelter			2				3									4
Ararat	Vostan	Vostan	39.9642	44.5587	838	EVS with CO2; Larval sampling	2017-10-04 14:25:00	2017-10-05 14:20:00	Stagnant temporary water bodies (pond, ditch, fen, flooded meadow or forest)	Human dwelling & animal shelter			4				4									10
Ararat	Shahumyan	Shahumyan	39.9362	44.5747	830	EVS with CO2; Larval sampling	2017-10-04 15:00:00	2017-10-05 14:45:00	Stagnant temporary water bodies (pond, ditch, fen, flooded meadow or forest)	Human dwelling & animal shelter			4				9									10
Ararat	Aygezard	Aygezard	39.9595	44.6002	882	EVS with CO2; Larval sampling	2017-10-05 15:10:00	2017-10-06 14:10:00	Stagnant temporary water bodies (pond, ditch, fen, flooded meadow or forest)	Human dwelling & animal shelter							8									15
Ararat	Artashat	Artashat	39.9537	44.552	833	EVS with CO2; Larval sampling	2017-10-05 15:50:00	2017-10-06 14:35:00	Stagnant temporary water bodies (pond, ditch, fen, flooded meadow or forest)	Human dwelling & animal shelter			12				4									11
Ararat	Shahumyan	Shahumyan	39.9362	44.5747	830	EVS with CO2; Larval sampling	2017-10-05 16:20:00	2017-10-06 15:00:00	Stagnant temporary water bodies (pond, ditch, fen, flooded meadow or forest)	Human dwelling & animal shelter			5				7									19
Ararat	Aygepat	Aygepat	39.9567	44.5925	868	EVS with CO2; Larval sampling	2017-10-06 15:20:00	2017-10-09 14:00:00	Stagnant temporary water bodies (pond, ditch, fen, flooded meadow or forest)	Human dwelling & animal shelter			3				5									6
Ararat	Shahumyan	Shahumyan	39.9362	44.5747	830	EVS with CO2; Larval sampling	2017-10-06 15:50:00	2017-10-09 14:30:00	Stagnant temporary water bodies (pond, ditch, fen, flooded meadow or forest)	Human dwelling & animal shelter			9													11
Ararat	Taperakan	Taperakan	39.9237	44.5903	829	EVS with CO2; Larval sampling	2017-10-06 16:20:00	2017-10-09 15:10:00	Stagnant temporary water bodies (pond, ditch, fen, flooded meadow or forest)	Human dwelling & animal shelter			5				5									18
Ararat	Artashat	Artashat	39.9537	44.552	833	EVS with CO2; Larval sampling	2017-10-11 14:10:00	2017-10-12 14:15:00	Stagnant temporary water bodies (pond, ditch, fen, flooded meadow or forest)	Human dwelling & animal shelter			6				6									19
Ararat	Shahumyan	Shahumyan	39.9362	44.5747	830	EVS with CO2; Larval sampling	2017-10-11 14:40:00	2017-10-12 14:40:00	Stagnant temporary water bodies (pond, ditch, fen, flooded meadow or forest)	Human dwelling & animal shelter			5				5									16
Ararat	Taperakan	Taperakan	39.9237	44.5903	829	EVS with CO2; Larval sampling	2017-10-11 15:10:00	2017-10-12 15:00:00	Stagnant temporary water bodies (pond, ditch, fen, flooded meadow or forest)	Human dwelling & animal shelter			4				10									9
Ararat	Vostan	Vostan	39.9642	44.5587	838	EVS with CO2; Larval sampling	2017-10-12 15:20:00	2017-10-13 14:20:00	Stagnant temporary water bodies (pond, ditch, fen, flooded meadow or forest)	Human dwelling & animal shelter							8									14
Ararat	Aygezard	Aygezard	39.9595	44.6002	882	EVS with CO2; Larval sampling	2017-10-12 15:45:00	2017-10-13 14:40:00	Stagnant temporary water bodies (pond, ditch, fen, flooded meadow or forest)	Human dwelling & animal shelter			9													20
Ararat	Aygepat	Aygepat	39.9567	44.5925	868	EVS with CO2; Larval sampling	2017-10-12 16:10:00	2017-10-13 15:00:00	Stagnant temporary water bodies (pond, ditch, fen, flooded meadow or forest)	Human dwelling & animal shelter							4									16
Ararat	Artashat	Artashat	39.9537	44.552	833	EVS with CO2; Larval sampling	2017-10-13 15:15:00	2017-10-16 14:00:00	Stagnant temporary water bodies (pond, ditch, fen, flooded meadow or forest)	Human dwelling & animal shelter			4				13
Ararat	Shahumyan	Shahumyan	39.9362	44.5747	830	EVS with CO2; Larval sampling	2017-10-13 15:40:00	2017-10-16 14:20:00	Stagnant temporary water bodies (pond, ditch, fen, flooded meadow or forest)	Human dwelling & animal shelter			6				11									15
Ararat	Shahumyan	Shahumyan	39.9362	44.5747	830	EVS with CO2; Larval sampling	2017-10-13 16:00:00	2017-10-16 14:40:00	Stagnant temporary water bodies (pond, ditch, fen, flooded meadow or forest)	Human dwelling & animal shelter			5													18
Ararat	Vostan	Vostan	39.9642	44.5587	838	EVS with CO2; Larval sampling	2017-10-17 14:15:00	2017-10-18 14:10:00	Stagnant temporary water bodies (pond, ditch, fen, flooded meadow or forest)	Human dwelling & animal shelter			6				9									21
Ararat	Shahumyan	Shahumyan	39.9362	44.5747	830	EVS with CO2; Larval sampling	2017-10-17 14:40:00	2017-10-18 14:35:00	Stagnant temporary water bodies (pond, ditch, fen, flooded meadow or forest)	Human dwelling & animal shelter			6				9									14
Ararat	Taperakan	Taperakan	39.9237	44.5903	829	EVS with CO2; Larval sampling	2017-10-17 15:05:00	2017-10-18 15:00:00	Stagnant temporary water bodies (pond, ditch, fen, flooded meadow or forest)	Human dwelling & animal shelter			8				6									13
Ararat	Aygezard	Aygezard	39.9595	44.6002	882	EVS with CO2; Larval sampling	2017-10-18 15:40:00	2017-10-19 14:25:00	Stagnant temporary water bodies (pond, ditch, fen, flooded meadow or forest)	Human dwelling & animal shelter																18
Ararat	Artashat	Artashat	39.9537	44.552	833	EVS with CO2; Larval sampling	2017-10-18 16:10:00	2017-10-19 14:00:00	Stagnant temporary water bodies (pond, ditch, fen, flooded meadow or forest)	Human dwelling & animal shelter			11				9									7
Ararat	Aygepat	Aygepat	39.9567	44.5925	868	EVS with CO2; Larval sampling	2017-10-18 16:10:00	2017-10-19 14:45:00	Stagnant temporary water bodies (pond, ditch, fen, flooded meadow or forest)	Human dwelling & animal shelter			4				9									13
Ararat	Artashat	Artashat	39.9537	44.552	833	EVS with CO2; Larval sampling	2017-10-19 15:00:00	2017-10-20 14:00:00	Stagnant temporary water bodies (pond, ditch, fen, flooded meadow or forest)	Human dwelling & animal shelter							3									18
Ararat	Shahumyan	Shahumyan	39.9362	44.5747	830	EVS with CO2; Larval sampling	2017-10-19 15:25:00	2017-10-20 14:30:00	Stagnant temporary water bodies (pond, ditch, fen, flooded meadow or forest)	Human dwelling & animal shelter			5				4									24
Ararat	Shahumyan	Shahumyan	39.9362	44.5747	830	EVS with CO2; Larval sampling	2017-10-19 15:55:00	2017-10-20 15:00:00	Stagnant temporary water bodies (pond, ditch, fen, flooded meadow or forest)	Human dwelling & animal shelter							5									16
Ararat	Artashat	Artashat	39.9537	44.552	833	EVS with CO2; Larval sampling	2017-10-25 14:00:00	2017-10-26 14:10:00	Stagnant temporary water bodies (pond, ditch, fen, flooded meadow or forest)	Human dwelling & animal shelter			2				9									15
Ararat	Shahumyan	Shahumyan	39.9362	44.5747	830	EVS with CO2; Larval sampling	2017-10-25 14:20:00	2017-10-26 14:35:00	Stagnant temporary water bodies (pond, ditch, fen, flooded meadow or forest)	Human dwelling & animal shelter			3				5									17
Ararat	Shahumyan	Shahumyan	39.9362	44.5747	830	EVS with CO2; Larval sampling	2017-10-25 14:50:00	2017-10-26 15:00:00	Stagnant temporary water bodies (pond, ditch, fen, flooded meadow or forest)	Human dwelling & animal shelter			4				8									15
Ararat	Vostan	Vostan	39.9537	44.552	838	EVS with CO2; Larval sampling	2017-10-26 15:20:00	2017-10-27 14:15:00	Stagnant temporary water bodies (pond, ditch, fen, flooded meadow or forest)	Human dwelling & animal shelter			3													16
Ararat	Aygezard	Aygezard	39.9595	44.6002	882	EVS with CO2; Larval sampling	2017-10-26 15:40:00	2017-10-27 14:35:00	Stagnant temporary water bodies (pond, ditch, fen, flooded meadow or forest)	Human dwelling & animal shelter							4									19
Ararat	Aygepat	Aygepat	39.9567	44.5925	868	EVS with CO2; Larval sampling	2017-10-26 16:05:00	2017-10-27 15:50:00	Stagnant temporary water bodies (pond, ditch, fen, flooded meadow or forest)	Human dwelling & animal shelter							2									14
Ararat	Artashat	Artashat	39.9537	44.552	833	EVS with CO2; Larval sampling	2017-10-27 14:50:00	2017-10-30 14:50:00	Stagnant temporary water bodies (pond, ditch, fen, flooded meadow or forest)	Human dwelling & animal shelter			2				4									15
Ararat	Shahumyan	Shahumyan	39.9362	44.5747	830	EVS with CO2; Larval sampling	2017-10-27 15:15:00	2017-10-30 15:20:00	Stagnant temporary water bodies (pond, ditch, fen, flooded meadow or forest)	Human dwelling & animal shelter			6				6									4
Ararat	Taperakan	Taperakan	39.9237	44.5903	829	EVS with CO2; Larval sampling	2017-10-27 15:45:00	2017-10-30 15:40:00	Stagnant temporary water bodies (pond, ditch, fen, flooded meadow or forest)	Human dwelling & animal shelter			5				7									7
Ararat	Vostan	Vostan	39.9537	44.552	838	EVS with CO2; Larval sampling	2017-11-01 14:10:00	2017-11-02 14:05:00	Stagnant temporary water bodies (pond, ditch, fen, flooded meadow or forest)	Human dwelling & animal shelter																6
Ararat	Shahumyan	Shahumyan	39.9362	44.5747	830	EVS with CO2; Larval sampling	2017-11-01 14:35:00	2017-11-02 14:20:00	Stagnant temporary water bodies (pond, ditch, fen, flooded meadow or forest)	Human dwelling & animal shelter			5													4
Ararat	Taperakan	Taperakan	39.9237	44.5903	829	EVS with CO2; Larval sampling	2017-11-01 15:05:00	2017-11-02 14:55:00	Stagnant temporary water bodies (pond, ditch, fen, flooded meadow or forest)	Human dwelling & animal shelter			2													9
Ararat	Artashat	Artashat	39.9537	44.552	833	EVS with CO2; Larval sampling	2017-11-02 15:15:00	2017-11-03 14:20:00	Stagnant temporary water bodies (pond, ditch, fen, flooded meadow or forest)	Human dwelling & animal shelter																5
Ararat	Aygezard	Aygezard	39.9595	44.6002	882	EVS with CO2; Larval sampling	2017-11-02 15:40:00	2017-11-03 14:40:00	Stagnant temporary water bodies (pond, ditch, fen, flooded meadow or forest)	Human dwelling & animal shelter							2									4
Ararat	Aygepat	Aygepat	39.9567	44.5925	868	EVS with CO2; Larval sampling	2017-11-02 16:10:00	2017-11-03 14:55:00	Stagnant temporary water bodies (pond, ditch, fen, flooded meadow or forest)	Human dwelling & animal shelter			3				4									9
Ararat	Artashat	Artashat	39.9537	44.552	833	EVS with CO2; Larval sampling	2017-11-03 14:55:00	2017-11-06 14:10:00	Stagnant temporary water bodies (pond, ditch, fen, flooded meadow or forest)	Human dwelling & animal shelter			3				2									6
Ararat	Shahumyan	Shahumyan	39.9362	44.5747	830	EVS with CO2; Larval sampling	2017-11-03 14:55:00	2017-11-06 14:10:00	Stagnant temporary water bodies (pond, ditch, fen, flooded meadow or forest)	Human dwelling & animal shelter							2									9
Ararat	Shahumyan	Shahumyan	39.9362	44.5747	830	EVS with CO2; Larval sampling	2017-11-03 14:55:00	2017-11-06 14:10:00	Stagnant temporary water bodies (pond, ditch, fen, flooded meadow or forest)	Human dwelling & animal shelter			7				2
Aragasotn	Ashtarak	Ashtarak	40.2937	44.3501	1100	EVS with CO2; Larval sampling	2017-05-03	2017-05-04	(Semi-)permanent water bodies with vegetation (pond, marsh, canal)	Animal shelter							2
Aragasotn	Ashtarak	Ashtarak	40.2937	44.3501	1100	EVS with CO2; Larval sampling	2017-05-03	2017-05-04	Stagnant temporary water bodies (pond, ditch, fen, flooded meadow or forest)	Animal shelter					2			6								1
Aragasotn	Ashtarak	Ashtarak	40.2937	44.3501	1100	EVS with CO2; Larval sampling	2017-05-03	2017-05-04	Stagnant temporary water bodies (pond, ditch, fen, flooded meadow or forest)	Animal shelter																5
Aragasotn	Agarak	Agarak	40.3116	44.2831	1096	EVS with CO2; Larval sampling	2017-05-04	2017-05-05	(Semi-)permanent water bodies with vegetation (pond, marsh, canal)	Animal shelter																5
Aragasotn	Agarak	Agarak	40.3116	44.2831	1096	EVS with CO2; Larval sampling	2017-05-04	2017-05-05	Stagnant temporary water bodies (pond, ditch, fen, flooded meadow or forest)	Animal shelter					2		5									5
Aragasotn	Agarak	Agarak	40.3116	44.2831	1096	EVS with CO2; Larval sampling	2017-05-04	2017-05-05	(Semi-)permanent water bodies with vegetation (pond, marsh, canal)	Animal shelter		2			1		4
Aragasotn	Aghdzq	Aghdzq	40.3116	44.2515	1240	EVS with CO2; Larval sampling	2017-05-05	2017-05-06	(Semi-)permanent water bodies with vegetation (pond, marsh, canal)	Animal shelter					2											5
Aragasotn	Voskevaz	Voskevaz	40.2809	44.2939	1055	EVS with CO2; Larval sampling	2017-05-05	2017-05-06	Stagnant temporary water bodies (pond, ditch, fen, flooded meadow or forest)	Animal shelter			4		2		2									3
Aragasotn	Voskevaz	Voskevaz	40.2809	44.2939	1055	EVS with CO2; Larval sampling	2017-05-10	2017-05-11	Stagnant temporary water bodies (pond, ditch, fen, flooded meadow or forest)	Animal shelter		1	2				6
Aragasotn	Voskevaz	Voskevaz	40.2809	44.2939	1055	EVS with CO2; Larval sampling	2017-05-10	2017-05-11	(Semi-)permanent water bodies with vegetation (pond, marsh, canal)	Animal shelter			5		1		5									1
Aragasotn	Oshakan	Oshakan	40.2654	44.3099	1033	EVS with CO2; Larval sampling	2017-05-10	2017-05-11	Natural containers (tree hole, rock pool)	Animal shelter					5		11									9
Aragasotn	Oshakan	Oshakan	40.2654	44.3099	1033	EVS with CO2; Larval sampling	2017-05-10	2017-05-11	(Semi-)permanent water bodies with vegetation (pond, marsh, canal)	Animal shelter		2	12		6		20			5					2	5
Aragasotn	Mughni	Mughni	40.3123	44.3667	1242	EVS with CO2; Larval sampling	2017-05-10	2017-05-11	Stagnant temporary water bodies (pond, ditch, fen, flooded meadow or forest)	Animal shelter			2		3		3									5
Aragasotn	Ohanavan	Ohanavan	40.3486	44.3872	1372	EVS with CO2; Larval sampling	2017-05-10	2017-05-11	Natural containers (tree hole, rock pool)	Animal shelter																11
Aragasotn	Karbi	Karbi	40.3276	44.3718	1298	EVS with CO2; Larval sampling	2017-05-11	2017-05-12	(Semi-)permanent water bodies with vegetation (pond, marsh, canal)	Animal shelter																16
Aragasotn	Karbi	Karbi	40.3276	44.3718	1298	EVS with CO2; Larval sampling	2017-05-11	2017-05-12	(Semi-)permanent water bodies with vegetation (pond, marsh, canal)	Animal shelter			5		1		4									10
Aragasotn	Sasunik	Sasunik	40.2503	44.3467	1075	EVS with CO2; Larval sampling	2017-05-11	2017-05-12	Natural containers (tree hole, rock pool)	Animal shelter					5
Aragasotn	Karin	Karin	40.2469	44.3379	1065	EVS with CO2; Larval sampling	2017-05-11	2017-05-12	Stagnant temporary water bodies (pond, ditch, fen, flooded meadow or forest)	Animal shelter					3		10									5
Aragasotn	Voskehat	Voskehat	40.278	44.2679	1057	EVS with CO2; Larval sampling	2017-05-15	2017-05-16	Stagnant temporary water bodies (pond, ditch, fen, flooded meadow or forest)	Animal shelter					3		30									30
Aragasotn	Voskehat	Voskehat	40.278	44.2679	1057	EVS with CO2; Larval sampling	2017-05-15	2017-05-16	Stagnant temporary water bodies (pond, ditch, fen, flooded meadow or forest)	Animal shelter							10
Aragasotn	Voskehat	Voskehat	40.278	44.2679	1057	EVS with CO2; Larval sampling	2017-05-15	2017-05-16	(Semi-)permanent water bodies with vegetation (pond, marsh, canal)	Animal shelter		5			4		10									10
Aragasotn	Voskehat	Voskehat	40.278	44.2679	1057	EVS with CO2; Larval sampling	2017-05-15	2017-05-16	(Semi-)permanent water bodies with vegetation (pond, marsh, canal)	Animal shelter		3	1		5		15			5	5					10
Aragasotn	Bazmaghbyur	Bazmaghbyur	40.3287	44.3194	1159	EVS with CO2; Larval sampling	2017-05-15	2017-05-16	(Semi-)permanent water bodies with vegetation (pond, marsh, canal)	Animal shelter		3	10			5	5			5	10					20		5
Aragasotn	Bazmaghbyur	Bazmaghbyur	40.3287	44.3194	1159	EVS with CO2; Larval sampling	2017-05-16	2017-05-17	(Semi-)permanent water bodies with vegetation (pond, marsh, canal)	Animal shelter			5		9	1	10				5					10
Aragasotn	Aragacotn	Aragacotn	40.2591	44.1793	1072	EVS with CO2; Larval sampling	2017-05-16	2017-05-17	(Semi-)permanent water bodies with vegetation (pond, marsh, canal)	Animal shelter		2					20				10					10
Aragasotn	Aragacotn	Aragacotn	40.2591	44.1793	1072	EVS with CO2; Larval sampling	2017-05-16	2017-05-17	(Semi-)permanent water bodies with vegetation (pond, marsh, canal)	Animal shelter							7				10					10
Aragasotn	Aragacotn	Aragacotn	40.2591	44.1793	1072	EVS with CO2; Larval sampling	2017-05-16	2017-05-17	(Semi-)permanent water bodies with vegetation (pond, marsh, canal)	Animal shelter																22
Aragasotn	Nor Edesia	Nor Edesia	40.2258	44.1345	1079	EVS with CO2; Larval sampling	2017-05-22	2017-05-23	Natural containers (tree hole, rock pool)	Animal shelter							6				6					4
Aragasotn	Nor Edesia	Nor Edesia	40.2258	44.1345	1079	EVS with CO2; Larval sampling	2017-05-22	2017-05-23	Semi-natural water bodies without vegetation (puddle, road track, new ditch)	Animal shelter					7		5				5					10
Aragasotn	Ashtarak	Ashtarak	40.2937	44.3501	1100	EVS with CO2; Larval sampling	2017-05-22	2017-05-23	Natural containers (tree hole, rock pool)	Animal shelter					3		10				5					15
Aragasotn	Ashtarak	Ashtarak	40.2937	44.3501	1100	EVS with CO2; Larval sampling	2017-05-22	2017-05-23	Stagnant temporary water bodies (pond, ditch, fen, flooded meadow or forest)	Animal shelter		4	10		5		5				10					10
Aragasotn	Ashtarak	Ashtarak	40.2937	44.3501	1100	EVS with CO2; Larval sampling	2017-05-23	2017-05-24	Stagnant temporary water bodies (pond, ditch, fen, flooded meadow or forest)	Animal shelter							15									15
Aragasotn	Agarak	Agarak	40.3116	44.2831	1096	EVS with CO2; Larval sampling	2017-05-23	2017-05-24	Natural containers (tree hole, rock pool)	Animal shelter					6
Aragasotn	Agarak	Agarak	40.3116	44.2831	1096	EVS with CO2; Larval sampling	2017-05-23	2017-05-24	Stagnant temporary water bodies (pond, ditch, fen, flooded meadow or forest)	Animal shelter		2			10						10
Aragasotn	Agarak	Agarak	40.3116	44.2831	1096	EVS with CO2; Larval sampling	2017-05-23	2017-05-24	Stagnant temporary water bodies (pond, ditch, fen, flooded meadow or forest)	Animal shelter			9		10											10
Aragasotn	Aghdzq	Aghdzq	40.3116	44.2515	1240	EVS with CO2; Larval sampling	2017-05-30	2017-05-31	Stagnant temporary water bodies (pond, ditch, fen, flooded meadow or forest)	Animal shelter		5			3						10
Aragasotn	Voskevaz	Voskevaz	40.2809	44.2939	1055	EVS with CO2; Larval sampling	2017-05-30	2017-05-31	Stagnant temporary water bodies (pond, ditch, fen, flooded meadow or forest)	Animal shelter		4	5		5		5				5					5
Aragasotn	Voskevaz	Voskevaz	40.2809	44.2939	1055	EVS with CO2; Larval sampling	2017-05-30 13:45:00	2017-05-31	(Semi-)permanent water bodies with vegetation (pond, marsh, canal)	Animal shelter					25						20
Aragasotn	Voskevaz	Voskevaz	40.2809	44.2939	1055	EVS with CO2; Larval sampling	2017-05-30	2017-05-31	Stagnant temporary water bodies (pond, ditch, fen, flooded meadow or forest)	Animal shelter		1			5		15				20
Aragasotn	Oshakan	Oshakan	40.2654	44.3099	1033	EVS with CO2; Larval sampling	2017-05-30	2017-05-31	Stagnant temporary water bodies (pond, ditch, fen, flooded meadow or forest)	Animal shelter		7									20					20
Aragasotn	Oshakan	Oshakan	40.2654	44.3099	1033	EVS with CO2; Larval sampling	2017-05-31	2017-06-01	(Semi-)permanent water bodies with vegetation (pond, marsh, canal)	Animal shelter		5									5					10
Aragasotn	Mughni	Mughni	40.3123	44.3667	1242	EVS with CO2; Larval sampling	2017-05-31	2017-06-01	(Semi-)permanent water bodies with vegetation (pond, marsh, canal)	Animal shelter																13
Aragasotn	Ohanavan	Ohanavan	40.3486	44.3872	1372	EVS with CO2; Larval sampling	2017-05-31	2017-06-01	Man-made (artificial) containers (e.g. tyre, pot, catch basin, pit)	Animal shelter											20					9
Aragasotn	Karbi	Karbi	40.3276	44.3718	1298	EVS with CO2; Larval sampling	2017-05-31	2017-06-01	(Semi-)permanent water bodies with vegetation (pond, marsh, canal)	Animal shelter		4	5				20
Aragasotn	Karbi	Karbi	40.3276	44.3718	1298	EVS with CO2; Larval sampling	2017-06-06	2017-06-07	(Semi-)permanent water bodies with vegetation (pond, marsh, canal)	Animal shelter					9		10									10
Aragasotn	Sasunik	Sasunik	40.2503	44.3467	1075	EVS with CO2; Larval sampling	2017-06-06	2017-06-07	(Semi-)permanent water bodies with vegetation (pond, marsh, canal)	Animal shelter			6				14				6					10
Aragasotn	Karin	Karin	40.2469	44.3379	1065	EVS with CO2; Larval sampling	2017-06-06	2017-06-07	Stagnant temporary water bodies (pond, ditch, fen, flooded meadow or forest)	Animal shelter											2					6
Aragasotn	Voskehat	Voskehat	40.278	44.2679	1057	EVS with CO2; Larval sampling	2017-06-06	2017-06-07	Man-made (artificial) containers (e.g. tyre, pot, catch basin, pit)	Animal shelter			9				20				20
Aragasotn	Voskehat	Voskehat	40.278	44.2679	1057	EVS with CO2; Larval sampling	2017-06-06	2017-06-07	Running water (river, stream, ditch, drain)	Animal shelter							5				4					10
Aragasotn	Voskehat	Voskehat	40.278	44.2679	1057	EVS with CO2; Larval sampling	2017-06-07	2017-08-06	Natural containers (tree hole, rock pool)	Animal shelter																20
Aragasotn	Voskehat	Voskehat	40.278	44.2679	1057	EVS with CO2; Larval sampling	2017-06-07	2017-08-06	Semi-natural water bodies without vegetation (puddle, road track, new ditch)	Animal shelter			7		10		15				15					10
Aragasotn	Bazmaghbyur	Bazmaghbyur	40.3287	44.3194	1159	EVS with CO2; Larval sampling	2017-06-07	2017-06-08	Stagnant temporary water bodies (pond, ditch, fen, flooded meadow or forest)	Animal shelter		5	4				10				10
Aragasotn	Bazmaghbyur	Bazmaghbyur	40.3287	44.3194	1159	EVS with CO2; Larval sampling	2017-06-07	2017-06-08	Running water (river, stream, ditch, drain)	Animal shelter		2	10							5	5				2	8
Aragasotn	Aragacotn	Aragacotn	40.2591	44.1793	1072	EVS with CO2; Larval sampling	2017-06-28	2017-06-29	Natural containers (tree hole, rock pool)	Animal shelter		3					50				30					50
Aragasotn	Aragacotn	Aragacotn	40.2591	44.1793	1072	EVS with CO2; Larval sampling	2017-06-28	2017-06-29	(Semi-)permanent water bodies with vegetation (pond, marsh, canal)	Animal shelter		21	20		30		50									100
Aragasotn	Aragacotn	Aragacotn	40.2591	44.1793	1072	EVS with CO2; Larval sampling	2017-06-28	2017-06-29	(Semi-)permanent water bodies with vegetation (pond, marsh, canal)	Animal shelter		3					20			10	30				10	30
Aragasotn	Nor Edesia	Nor Edesia	40.2258	44.1345	1079	EVS with CO2; Larval sampling	2017-06-28	2017-06-29	Stagnant temporary water bodies (pond, ditch, fen, flooded meadow or forest)	Animal shelter					2		20			10	70				20
Aragasotn	Nor Edesia	Nor Edesia	40.2258	44.1345	1079	EVS with CO2; Larval sampling	2017-06-28	2017-06-29	Stagnant temporary water bodies (pond, ditch, fen, flooded meadow or forest)	Animal shelter							100			20	100
Aragasotn	Aruj	Aruj	40.2867	44.0794	1216	EVS with CO2; Larval sampling	2017-06-29	2017-06-30	Stagnant temporary water bodies (pond, ditch, fen, flooded meadow or forest)	Animal shelter		5	10				50			10	20
Aragasotn	Ashtarak	Ashtarak	40.2937	44.3501	1100	EVS with CO2; Larval sampling	2017-06-29	2017-06-30	Stagnant temporary water bodies (pond, ditch, fen, flooded meadow or forest)	Animal shelter																165
Aragasotn	Ashtarak	Ashtarak	40.2937	44.3501	1100	EVS with CO2; Larval sampling	2017-06-29	2017-06-30	Running water (river, stream, ditch, drain)	Animal shelter										3	30					50
Aragasotn	Ashtarak	Ashtarak	40.2937	44.3501	1100	EVS with CO2; Larval sampling	2017-06-29	2017-06-30	Semi-natural water bodies without vegetation (puddle, road track, new ditch)	Animal shelter		3			10						20					10
Aragasotn	Agarak	Agarak	40.3116	44.2831	1096	EVS with CO2; Larval sampling	2017-07-07	2017-07-08	Semi-natural water bodies without vegetation (puddle, road track, new ditch)	Animal shelter		5	5				50			5	30					100
Aragasotn	Agarak	Agarak	40.3116	44.2831	1096	EVS with CO2; Larval sampling	2017-07-07	2017-07-08	Man-made (artificial) containers (e.g. tyre, pot, catch basin, pit)	Animal shelter		2					40			150						150
Aragasotn	Agarak	Agarak	40.3116	44.2831	1096	EVS with CO2; Larval sampling	2017-07-07	2017-07-08	Semi-natural water bodies without vegetation (puddle, road track, new ditch)	Animal shelter		5					80				100
Aragasotn	Aghdzq	Aghdzq	40.3116	44.2515	1240	EVS with CO2; Larval sampling	2017-07-07	2017-07-08	Running water (river, stream, ditch, drain)	Animal shelter							94									100
Aragasotn	Voskevaz	Voskevaz	40.2809	44.2939	1055	Larval sampling	2017-07-07	2017-07-08	Stagnant temporary water bodies (pond, ditch, fen, flooded meadow or forest)	Animal shelter							50			100	100
Aragasotn	Voskevaz	Voskevaz	40.2809	44.2939	1055	EVS with CO2; Larval sampling	2017-07-08	2017-07-09	Stagnant temporary water bodies (pond, ditch, fen, flooded meadow or forest)	Animal shelter		7	10		10		20			30	10
Aragasotn	Voskevaz	Voskevaz	40.2809	44.2939	1055	EVS with CO2	2017-07-08	2017-07-09	Stagnant temporary water bodies (pond, ditch, fen, flooded meadow or forest)	Animal shelter																140
Aragasotn	Oshakan	Oshakan	40.2654	44.3099	1033	EVS with CO2; Larval sampling	2017-07-08	2017-07-09	Natural containers (tree hole, rock pool)	Animal shelter		1	10		10		30			20						50
Aragasotn	Oshakan	Oshakan	40.2654	44.3099	1033	EVS with CO2	2017-07-08	2017-07-09	Stagnant temporary water bodies (pond, ditch, fen, flooded meadow or forest)	Animal shelter		6					60				50					50
Aragasotn	Mughni	Mughni	40.3123	44.3667	1242	EVS with CO2; Larval sampling	2017-07-12	2017-07-13	Running water (river, stream, ditch, drain)	Animal shelter		1					20									20
Aragasotn	Ohanavan	Ohanavan	40.3486	44.3872	1372	EVS with CO2	2017-07-12	2017-07-13	Natural containers (tree hole, rock pool)	Animal shelter		4	4		10		30
Aragasotn	Karbi	Karbi	40.3276	44.3718	1298	EVS with CO2; Larval sampling	2017-07-12	2017-07-13	Stagnant temporary water bodies (pond, ditch, fen, flooded meadow or forest)	Animal shelter		5			4		20				30					20
Aragasotn	Karbi	Karbi	40.3276	44.3718	1298	EVS with CO2; Larval sampling	2017-07-12	2017-07-13	Running water (river, stream, ditch, drain)	Animal shelter			2													40
Aragasotn	Sasunik	Sasunik	40.2503	44.3467	1075	EVS with CO2; Larval sampling	2017-07-12	2017-07-13	Stagnant temporary water bodies (pond, ditch, fen, flooded meadow or forest)	Animal shelter		8	10		5					5	50					40
Aragasotn	Karin	Karin	40.2469	44.3379	1065	EVS with CO2; Larval sampling	2017-07-13	2017-07-14	Running water (river, stream, ditch, drain)	Animal shelter		3	2		1		8			2						20
Aragasotn	Voskehat	Voskehat	40.278	44.2679	1057	EVS with CO2; Larval sampling	2017-07-13	2017-07-14	Natural containers (tree hole, rock pool)	Animal shelter							4
Aragasotn	Voskehat	Voskehat	40.278	44.2679	1057	EVS with CO2; Larval sampling	2017-07-13	2017-07-14	(Semi-)permanent water bodies with vegetation (pond, marsh, canal)	Animal shelter							3
Aragasotn	Voskehat	Voskehat	40.278	44.2679	1057	EVS with CO2; Larval sampling	2017-07-13	2017-07-14	Stagnant temporary water bodies (pond, ditch, fen, flooded meadow or forest)	Animal shelter							3
Aragasotn	Voskehat	Voskehat	40.278	44.2679	1057	EVS with CO2; Larval sampling	2017-07-20	2017-07-21	Stagnant temporary water bodies (pond, ditch, fen, flooded meadow or forest)	Animal shelter							7
Aragasotn	Bazmaghbyur	Bazmaghbyur	40.3287	44.3194	1159	EVS with CO2; Larval sampling	2017-07-20	2017-07-21	(Semi-)permanent water bodies with vegetation (pond, marsh, canal)	Animal shelter							8
Aragasotn	Bazmaghbyur	Bazmaghbyur	40.3287	44.3194	1159	EVS with CO2; Larval sampling	2017-07-20	2017-07-21	Stagnant temporary water bodies (pond, ditch, fen, flooded meadow or forest)	Animal shelter							9				20
Aragasotn	Aragacotn	Aragacotn	40.2591	44.1793	1072	EVS with CO2; Larval sampling	2017-07-20	2017-07-21	(Semi-)permanent water bodies with vegetation (pond, marsh, canal)	Animal shelter							5			4	20
Aragasotn	Aragacotn	Aragacotn	40.2591	44.1793	1072	EVS with CO2; Larval sampling	2017-07-20	2017-07-21	(Semi-)permanent water bodies with vegetation (pond, marsh, canal)	Animal shelter							10				3
Aragasotn	Aragacotn	Aragacotn	40.2591	44.1793	1072	EVS with CO2; Larval sampling	2017-07-21	2017-07-22	Stagnant temporary water bodies (pond, ditch, fen, flooded meadow or forest)	Animal shelter							10			5	5
Aragasotn	Nor Edesia	Nor Edesia	40.2258	44.1345	1079	EVS with CO2; Larval sampling	2017-07-21	2017-07-22	Stagnant temporary water bodies (pond, ditch, fen, flooded meadow or forest)	Animal shelter		3	4				20									20
Aragasotn	Nor Edesia	Nor Edesia	40.2258	44.1345	1079	EVS with CO2; Larval sampling	2017-07-21	2017-07-22	(Semi-)permanent water bodies with vegetation (pond, marsh, canal)	Animal shelter		1					30									20
Aragasotn	Aruj	Aruj	40.2867	44.0794	1216	EVS with CO2; Larval sampling	2017-07-21	2017-07-22	Natural containers (tree hole, rock pool)	Animal shelter		5			10		10				20
Aragasotn	Ashtarak	Ashtarak	40.2937	44.3501	1100	EVS with CO2; Larval sampling	2017-07-26	2017-07-27	(Semi-)permanent water bodies with vegetation (pond, marsh, canal)	Animal shelter																29
Aragasotn	Ashtarak	Ashtarak	40.2937	44.3501	1100	EVS with CO2; Larval sampling	2017-07-26	2017-07-27	Stagnant temporary water bodies (pond, ditch, fen, flooded meadow or forest)	Animal shelter		1
Aragasotn	Ashtarak	Ashtarak	40.2937	44.3501	1100	EVS with CO2; Larval sampling	2017-07-26	2017-07-27	Natural containers (tree hole, rock pool)	Animal shelter					8		20
Aragasotn	Agarak	Agarak	40.3116	44.2831	1096	EVS with CO2; Larval sampling	2017-07-26	2017-07-27	(Semi-)permanent water bodies with vegetation (pond, marsh, canal)	Animal shelter							10			2	10
Aragasotn	Agarak	Agarak	40.3116	44.2831	1096	EVS with CO2; Larval sampling	2017-07-26	2017-07-27	(Semi-)permanent water bodies with vegetation (pond, marsh, canal)	Animal shelter							1			2	3					30
Aragasotn	Agarak	Agarak	40.3116	44.2831	1096	EVS with CO2; Larval sampling	2017-07-27	2017-07-28	Man-made (artificial) containers (e.g. tyre, pot, catch basin, pit)	Animal shelter							15									15
Aragasotn	Aghdzq	Aghdzq	40.3116	44.2515	1240	EVS with CO2; Larval sampling	2017-07-27	2017-07-28	Man-made (artificial) containers (e.g. tyre, pot, catch basin, pit)	Animal shelter					4		30
Aragasotn	Voskevaz	Voskevaz	40.2809	44.2939	1055	EVS with CO2; Larval sampling	2017-07-27	2017-07-28	(Semi-)permanent water bodies with vegetation (pond, marsh, canal)	Animal shelter							33
Aragasotn	Voskevaz	Voskevaz	40.2809	44.2939	1055	EVS with CO2; Larval sampling	2017-07-27	2017-07-28	(Semi-)permanent water bodies with vegetation (pond, marsh, canal)	Animal shelter							25			2
Aragasotn	Voskevaz	Voskevaz	40.2809	44.2939	1055	EVS with CO2; Larval sampling	2017-08-03	2017-08-04	(Semi-)permanent water bodies with vegetation (pond, marsh, canal)	Animal shelter							18
Aragasotn	Oshakan	Oshakan	40.2654	44.3099	1033	EVS with CO2; Larval sampling	2017-08-03	2017-08-04	(Semi-)permanent water bodies with vegetation (pond, marsh, canal)	Animal shelter							63
Aragasotn	Oshakan	Oshakan	40.2654	44.3099	1033	EVS with CO2; Larval sampling	2017-08-03	2017-08-04	(Semi-)permanent water bodies with vegetation (pond, marsh, canal)	Animal shelter							10
Aragasotn	Mughni	Mughni	40.3123	44.3667	1242	EVS with CO2; Larval sampling	2017-08-03	2017-08-04	(Semi-)permanent water bodies with vegetation (pond, marsh, canal)	Animal shelter							29
Aragasotn	Ohanavan	Ohanavan	40.3486	44.3872	1372	EVS with CO2; Larval sampling	2017-08-04	2017-08-05	(Semi-)permanent water bodies with vegetation (pond, marsh, canal)	Animal shelter							39
Aragasotn	Karbi	Karbi	40.3276	44.3718	1298	EVS with CO2; Larval sampling	2017-08-04	2017-08-05	Running water (river, stream, ditch, drain)	Animal shelter							63
Aragasotn	Karbi	Karbi	40.3276	44.3718	1298	EVS with CO2; Larval sampling	2017-08-04	2017-08-05	(Semi-)permanent water bodies with vegetation (pond, marsh, canal)	Animal shelter							35
Aragasotn	Sasunik	Sasunik	40.2503	44.3467	1075	EVS with CO2; Larval sampling	2017-08-04	2017-05-08	(Semi-)permanent water bodies with vegetation (pond, marsh, canal)	Animal shelter							30			2	10
Aragasotn	Karin	Karin	40.2469	44.3379	1065	EVS with CO2; Larval sampling	2017-08-04	2017-08-05	(Semi-)permanent water bodies with vegetation (pond, marsh, canal)	Animal shelter							27
Aragasotn	Voskehat	Voskehat	40.278	44.2679	1057	EVS with CO2; Larval sampling	2017-08-07	2017-08-08	(Semi-)permanent water bodies with vegetation (pond, marsh, canal)	Animal shelter							22
Aragasotn	Voskehat	Voskehat	40.278	44.2679	1057	EVS with CO2; Larval sampling	2017-08-07	2017-08-08	Running water (river, stream, ditch, drain)	Animal shelter							16
Aragasotn	Voskehat	Voskehat	40.278	44.2679	1057	EVS with CO2; Larval sampling	2017-08-07	2017-08-08	(Semi-)permanent water bodies with vegetation (pond, marsh, canal)	Animal shelter					5		20			2
Aragasotn	Voskehat	Voskehat	40.278	44.2679	1057	EVS with CO2; Larval sampling	2017-08-07	2017-08-08	(Semi-)permanent water bodies with vegetation (pond, marsh, canal)	Animal shelter																5
Aragasotn	Bazmaghbyur	Bazmaghbyur	40.3287	44.3194	1159	EVS with CO2; Larval sampling	2017-08-07	2017-08-08	(Semi-)permanent water bodies with vegetation (pond, marsh, canal)	Animal shelter																20
Aragasotn	Bazmaghbyur	Bazmaghbyur	40.3287	44.3194	1159	EVS with CO2; Larval sampling	2017-08-08	2017-08-09	Running water (river, stream, ditch, drain)	Animal shelter					6											10
Aragasotn	Aragacotn	Aragacotn	40.2591	44.1793	1072	EVS with CO2; Larval sampling	2017-08-08	2017-08-09	(Semi-)permanent water bodies with vegetation (pond, marsh, canal)	Animal shelter					1											10
Aragasotn	Aragacotn	Aragacotn	40.2591	44.1793	1072	EVS with CO2; Larval sampling	2017-08-08	2017-08-09	(Semi-)permanent water bodies with vegetation (pond, marsh, canal)	Animal shelter																15
Aragasotn	Aragacotn	Aragacotn	40.2591	44.1793	1072	EVS with CO2; Larval sampling	2017-08-08	2017-08-09	(Semi-)permanent water bodies with vegetation (pond, marsh, canal)	Animal shelter							10			2						40
Aragasotn	Nor Edesia	Nor Edesia	40.2258	44.1345	1079	EVS with CO2; Larval sampling	2017-08-16	2017-08-17	(Semi-)permanent water bodies with vegetation (pond, marsh, canal)	Animal shelter																25
Aragasotn	Nor Edesia	Nor Edesia	40.2258	44.1345	1079	EVS with CO2; Larval sampling	2017-08-16	2017-08-17	Running water (river, stream, ditch, drain)	Animal shelter											2					10
Aragasotn	Aruj	Aruj	40.2867	44.0794	1216	EVS with CO2; Larval sampling	2017-08-16	2017-08-17	(Semi-)permanent water bodies with vegetation (pond, marsh, canal)	Animal shelter										4	2					3
Aragasotn	Ashtarak	Ashtarak	40.2937	44.3501	1100	EVS with CO2; Larval sampling	2017-08-16	2017-07-17	(Semi-)permanent water bodies with vegetation (pond, marsh, canal)	Animal shelter											7
Aragasotn	Ashtarak	Ashtarak	40.2937	44.3501	1100	EVS with CO2; Larval sampling	2017-08-16	2017-08-17	(Semi-)permanent water bodies with vegetation (pond, marsh, canal)	Animal shelter											7
Aragasotn	Ashtarak	Ashtarak	40.2937	44.3501	1100	EVS with CO2; Larval sampling	2017-08-17	2017-08-18	Running water (river, stream, ditch, drain)	Animal shelter											10					2
Aragasotn	Agarak	Agarak	40.3116	44.2831	1096	EVS with CO2; Larval sampling	2017-08-17	2017-08-18	(Semi-)permanent water bodies with vegetation (pond, marsh, canal)	Animal shelter											5
Aragasotn	Agarak	Agarak	40.3116	44.2831	1096	EVS with CO2; Larval sampling	2017-08-17	2017-08-18	(Semi-)permanent water bodies with vegetation (pond, marsh, canal)	Animal shelter							1			1	3
Aragasotn	Agarak	Agarak	40.3116	44.2831	1096	EVS with CO2; Larval sampling	2017-08-17	2017-08-18	Semi-natural water bodies without vegetation (puddle, road track, new ditch)	Animal shelter							11
Aragasotn	Aghdzq	Aghdzq	40.3116	44.2515	1240	EVS with CO2; Larval sampling	2017-08-23	2017-08-24	Semi-natural water bodies without vegetation (puddle, road track, new ditch)	Animal shelter							2
Aragasotn	Voskevaz	Voskevaz	40.2809	44.2939	1055	EVS with CO2; Larval sampling	2017-08-23	2017-08-24	Natural containers (tree hole, rock pool)	Animal shelter							41
Aragasotn	Voskevaz	Voskevaz	40.2809	44.2939	1055	EVS with CO2; Larval sampling	2017-08-23	2017-08-24	Semi-natural water bodies without vegetation (puddle, road track, new ditch)	Animal shelter							48
Aragasotn	Voskevaz	Voskevaz	40.2809	44.2939	1055	EVS with CO2; Larval sampling	2017-08-23	2017-08-24	Natural containers (tree hole, rock pool)	Animal shelter							42
Aragasotn	Oshakan	Oshakan	40.2654	44.3099	1033	EVS with CO2; Larval sampling	2017-08-23	2017-08-24	Semi-natural water bodies without vegetation (puddle, road track, new ditch)	Animal shelter							25
Aragasotn	Oshakan	Oshakan	40.2654	44.3099	1033	EVS with CO2; Larval sampling	2017-08-24	2017-08-25	Semi-natural water bodies without vegetation (puddle, road track, new ditch)	Animal shelter							20			2	10
Aragasotn	Mughni	Mughni	40.3123	44.3667	1242	EVS with CO2; Larval sampling	2017-08-24	2017-08-25	Natural containers (tree hole, rock pool)	Animal shelter							10			1	10
Aragasotn	Ohanavan	Ohanavan	40.3486	44.3872	1372	EVS with CO2; Larval sampling	2017-08-24	2017-08-25	(Semi-)permanent water bodies with vegetation (pond, marsh, canal)	Animal shelter							12
Aragasotn	Karbi	Karbi	40.3276	44.3718	1298	EVS with CO2; Larval sampling	2017-08-24	2017-08-25	(Semi-)permanent water bodies with vegetation (pond, marsh, canal)	Animal shelter							11
Aragasotn	Karbi	Karbi	40.3276	44.3718	1298	EVS with CO2; Larval sampling	2017-08-29	2017-08-30	(Semi-)permanent water bodies with vegetation (pond, marsh, canal)	Animal shelter					5		20
Aragasotn	Sasunik	Sasunik	40.2503	44.3467	1075	EVS with CO2; Larval sampling	2017-08-29	2017-08-30	(Semi-)permanent water bodies with vegetation (pond, marsh, canal)	Animal shelter							10			10	2					10
Aragasotn	Karin	Karin	40.2469	44.3379	1065	EVS with CO2; Larval sampling	2017-08-29	2017-08-30	(Semi-)permanent water bodies with vegetation (pond, marsh, canal)	Animal shelter					8											10
Aragasotn	Voskehat	Voskehat	40.278	44.2679	1057	EVS with CO2; Larval sampling	2017-08-29	2017-08-30	(Semi-)permanent water bodies with vegetation (pond, marsh, canal)	Animal shelter											5					10
Aragasotn	Voskehat	Voskehat	40.278	44.2679	1057	EVS with CO2; Larval sampling	2017-08-29	2017-08-30	(Semi-)permanent water bodies with vegetation (pond, marsh, canal)	Animal shelter																11
Aragasotn	Voskehat	Voskehat	40.278	44.2679	1057	EVS with CO2; Larval sampling	2017-08-30	2017-08-31	Running water (river, stream, ditch, drain)	Animal shelter																16
Aragasotn	Voskehat	Voskehat	40.278	44.2679	1057	EVS with CO2; Larval sampling	2017-08-30	2017-08-31	(Semi-)permanent water bodies with vegetation (pond, marsh, canal)	Animal shelter																22
Aragasotn	Bazmaghbyur	Bazmaghbyur	40.3287	44.3194	1159	EVS with CO2; Larval sampling	2017-08-30	2017-08-31	(Semi-)permanent water bodies with vegetation (pond, marsh, canal)	Animal shelter																12
Aragasotn	Bazmaghbyur	Bazmaghbyur	40.3287	44.3194	1159	EVS with CO2; Larval sampling	2017-08-30	2017-08-31	(Semi-)permanent water bodies with vegetation (pond, marsh, canal)	Animal shelter																9
Aragasotn	Aragacotn	Aragacotn	40.2591	44.1793	1072	EVS with CO2; Larval sampling	2017-09-06	2017-09-07	(Semi-)permanent water bodies with vegetation (pond, marsh, canal)	Animal shelter																21
Aragasotn	Aragacotn	Aragacotn	40.2591	44.1793	1072	EVS with CO2; Larval sampling	2017-09-06	2017-09-08	(Semi-)permanent water bodies with vegetation (pond, marsh, canal)	Animal shelter																1
Aragasotn	Aragacotn	Aragacotn	40.2591	44.1793	1072	EVS with CO2; Larval sampling	2017-09-06	2017-09-09	(Semi-)permanent water bodies with vegetation (pond, marsh, canal)	Animal shelter																14
Aragasotn	Nor Edesia	Nor Edesia	40.2258	44.1345	1079	EVS with CO2; Larval sampling	2017-09-06	2017-09-10	(Semi-)permanent water bodies with vegetation (pond, marsh, canal)	Animal shelter																9
Aragasotn	Nor Edesia	Nor Edesia	40.2258	44.1345	1079	EVS with CO2; Larval sampling	2017-09-06	2017-09-11	(Semi-)permanent water bodies with vegetation (pond, marsh, canal)	Animal shelter										10	2					10
Aragasotn	Ashtarak	Ashtarak	40.2937	44.3501	1100	EVS with CO2; Larval sampling	2017-09-07	2017-09-08	(Semi-)permanent water bodies with vegetation (pond, marsh, canal)	Animal shelter																10
Aragasotn	Ashtarak	Ashtarak	40.2937	44.3501	1100	EVS with CO2; Larval sampling	2017-09-07	2017-09-09	(Semi-)permanent water bodies with vegetation (pond, marsh, canal)	Animal shelter											2				2	4
Aragasotn	Ashtarak	Ashtarak	40.2937	44.3501	1100	EVS with CO2; Larval sampling	2017-09-07	2017-09-10	(Semi-)permanent water bodies with vegetation (pond, marsh, canal)	Animal shelter																4
Aragasotn	Agarak	Agarak	40.3116	44.2831	1096	EVS with CO2; Larval sampling	2017-09-13	2017-09-14	(Semi-)permanent water bodies with vegetation (pond, marsh, canal)	Animal shelter											10				1	10
Aragasotn	Agarak	Agarak	40.3116	44.2831	1096	EVS with CO2; Larval sampling	2017-09-13	2017-09-14	(Semi-)permanent water bodies with vegetation (pond, marsh, canal)	Animal shelter							9			5						1
Aragasotn	Agarak	Agarak	40.3116	44.2831	1096	EVS with CO2; Larval sampling	2017-09-13	2017-09-14	(Semi-)permanent water bodies with vegetation (pond, marsh, canal)	Animal shelter							5									5
Aragasotn	Aghdzq	Aghdzq	40.3116	44.2515	1240	EVS with CO2; Larval sampling	2017-09-13	2017-09-14	(Semi-)permanent water bodies with vegetation (pond, marsh, canal)	Animal shelter																4
Aragasotn	Voskevaz	Voskevaz	40.2809	44.2939	1055	EVS with CO2; Larval sampling	2017-09-13	2017-09-14	(Semi-)permanent water bodies with vegetation (pond, marsh, canal)	Animal shelter							4			2						3
Aragasotn	Voskevaz	Voskevaz	40.2809	44.2939	1055	EVS with CO2; Larval sampling	2017-09-14	2017-09-15	Running water (river, stream, ditch, drain)	Animal shelter										5						5
Aragasotn	Voskevaz	Voskevaz	40.2809	44.2939	1055	EVS with CO2; Larval sampling	2017-09-14	2017-09-15	(Semi-)permanent water bodies with vegetation (pond, marsh, canal)	Animal shelter																3
Aragasotn	Oshakan	Oshakan	40.2654	44.3099	1033	EVS with CO2; Larval sampling	2017-09-14	2017-09-15	Natural containers (tree hole, rock pool)	Animal shelter																5
Aragasotn	Oshakan	Oshakan	40.2654	44.3099	1033	EVS with CO2; Larval sampling	2017-09-14	2017-09-15	Natural containers (tree hole, rock pool)	Animal shelter																5
Aragasotn	Mughni	Mughni	40.3123	44.3667	1242	EVS with CO2; Larval sampling	2017-09-22	2017-09-23	Natural containers (tree hole, rock pool)	Animal shelter										2	1					1
Aragasotn	Ohanavan	Ohanavan	40.3486	44.3872	1372	EVS with CO2; Larval sampling	2017-09-22	2017-09-23	Running water (river, stream, ditch, drain)	Animal shelter											5					5
Aragasotn	Karbi	Karbi	40.3276	44.3718	1298	EVS with CO2; Larval sampling	2017-09-22	2017-09-23	Man-made (artificial) containers (e.g. tyre, pot, catch basin, pit)	Animal shelter																1
Aragasotn	Karbi	Karbi	40.3276	44.3718	1298	EVS with CO2; Larval sampling	2017-09-22	2017-09-23	Running water (river, stream, ditch, drain)	Animal shelter																2
Aragasotn	Sasunik	Sasunik	40.2503	44.3467	1075	EVS with CO2; Larval sampling	2017-09-22	2017-09-23	Running water (river, stream, ditch, drain)	Animal shelter																2
Aragasotn	Karin	Karin	40.2469	44.3379	1065	EVS with CO2; Larval sampling	2017-09-23	2017-09-24	Man-made (artificial) containers (e.g. tyre, pot, catch basin, pit)	Animal shelter																4
Aragasotn	Voskehat	Voskehat	40.278	44.2679	1057	EVS with CO2; Larval sampling	2017-09-23	2017-09-24	Running water (river, stream, ditch, drain)	Animal shelter																5
Aragasotn	Voskehat	Voskehat	40.278	44.2679	1057	EVS with CO2; Larval sampling	2017-09-23	2017-09-24	Natural containers (tree hole, rock pool)	Animal shelter																1
Aragasotn	Voskehat	Voskehat	40.278	44.2679	1057	EVS with CO2; Larval sampling	2017-09-23	2017-09-24	Running water (river, stream, ditch, drain)	Animal shelter																2
Aragasotn	Voskehat	Voskehat	40.278	44.2679	1057	EVS with CO2; Larval sampling	2017-09-27	2017-09-28	Running water (river, stream, ditch, drain)	Animal shelter																8
Aragasotn	Bazmaghbyur	Bazmaghbyur	40.3287	44.3194	1159	EVS with CO2; Larval sampling	2017-09-27	2017-09-28	Running water (river, stream, ditch, drain)	Animal shelter																5
Aragasotn	Bazmaghbyur	Bazmaghbyur	40.3287	44.3194	1159	EVS with CO2; Larval sampling	2017-09-27	2017-09-28	Natural containers (tree hole, rock pool)	Animal shelter																6
Aragasotn	Aragacotn	Aragacotn	40.2591	44.1793	1072	EVS with CO2; Larval sampling	2017-09-27	2017-09-28	Man-made (artificial) containers (e.g. tyre, pot, catch basin, pit)	Animal shelter										5						2
Aragasotn	Aragacotn	Aragacotn	40.2591	44.1793	1072	EVS with CO2; Larval sampling	2017-09-27	2017-09-28	Running water (river, stream, ditch, drain)	Animal shelter											2					2
Aragasotn	Aragacotn	Aragacotn	40.2591	44.1793	1072	EVS with CO2; Larval sampling	2017-09-28	2017-09-29	Man-made (artificial) containers (e.g. tyre, pot, catch basin, pit)	Animal shelter																5
Aragasotn	Nor Edesia	Nor Edesia	40.2258	44.1345	1079	EVS with CO2; Larval sampling	2017-09-28	2017-09-29	Natural containers (tree hole, rock pool)	Animal shelter																4
Aragasotn	Nor Edesia	Nor Edesia	40.2258	44.1345	1079	EVS with CO2; Larval sampling	2017-09-28	2017-09-29	Running water (river, stream, ditch, drain)	Animal shelter																4
Aragasotn	Ashtarak	Ashtarak	40.2937	44.3501	1100	EVS with CO2; Larval sampling	2017-10-04	2017-10-05	Natural containers (tree hole, rock pool)	Animal shelter																2
Aragasotn	Ashtarak	Ashtarak	40.2937	44.3501	1100	EVS with CO2; Larval sampling	2017-10-04	2017-10-05	Running water (river, stream, ditch, drain)	Animal shelter																2
Aragasotn	Ashtarak	Ashtarak	40.2937	44.3501	1100	EVS with CO2; Larval sampling	2017-10-04	2017-10-05	Natural containers (tree hole, rock pool)	Animal shelter																1
Aragasotn	Agarak	Agarak	40.3116	44.2831	1096	EVS with CO2; Larval sampling	2017-10-04	2017-10-05	Running water (river, stream, ditch, drain)	Animal shelter																2
Aragasotn	Agarak	Agarak	40.3116	44.2831	1096	EVS with CO2; Larval sampling	2017-10-04	2017-10-05	Natural containers (tree hole, rock pool)	Animal shelter																5
Aragasotn	Agarak	Agarak	40.3116	44.2831	1096	EVS with CO2; Larval sampling	2017-10-05	2017-10-06	Man-made (artificial) containers (e.g. tyre, pot, catch basin, pit)	Animal shelter																4
Aragasotn	Aghdzq	Aghdzq	40.3116	44.2515	1240	EVS with CO2; Larval sampling	2017-10-05	2017-10-06	Man-made (artificial) containers (e.g. tyre, pot, catch basin, pit)	Animal shelter																4
Aragasotn	Voskevaz	Voskevaz	40.2809	44.2939	1055	EVS with CO2; Larval sampling	2017-10-05	2017-10-06	Running water (river, stream, ditch, drain)	Animal shelter																6
Aragasotn	Voskevaz	Voskevaz	40.2809	44.2939	1055	EVS with CO2; Larval sampling	2017-10-05	2017-10-06	Man-made (artificial) containers (e.g. tyre, pot, catch basin, pit)	Animal shelter																5
Aragasotn	Voskevaz	Voskevaz	40.2809	44.2939	1055	EVS with CO2; Larval sampling	2017-10-11	2017-10-12	Natural containers (tree hole, rock pool)	Animal shelter																8
Aragasotn	Oshakan	Oshakan	40.2654	44.3099	1033	EVS with CO2; Larval sampling	2017-10-11	2017-10-12	Running water (river, stream, ditch, drain)	Animal shelter																7
Aragasotn	Oshakan	Oshakan	40.2654	44.3099	1033	EVS with CO2; Larval sampling	2017-10-11	2017-10-12	Natural containers (tree hole, rock pool)	Animal shelter																2
Aragasotn	Mughni	Mughni	40.3123	44.3667	1242	EVS with CO2; Larval sampling	2017-10-11	2017-10-12	Running water (river, stream, ditch, drain)	Animal shelter																6
Aragasotn	Ohanavan	Ohanavan	40.3486	44.3872	1372	EVS with CO2; Larval sampling	2017-10-11	2017-10-12	Natural containers (tree hole, rock pool)	Animal shelter																3
Aragasotn	Karbi	Karbi	40.3276	44.3718	1298	EVS with CO2; Larval sampling	2017-10-12	2017-10-13	Man-made (artificial) containers (e.g. tyre, pot, catch basin, pit)	Animal shelter																5
Aragasotn	Karbi	Karbi	40.3276	44.3718	1298	EVS with CO2; Larval sampling	2017-10-12	2017-10-13	Man-made (artificial) containers (e.g. tyre, pot, catch basin, pit)	Animal shelter																4
Aragasotn	Sasunik	Sasunik	40.2503	44.3467	1075	EVS with CO2; Larval sampling	2017-10-12	2017-10-13	Running water (river, stream, ditch, drain)	Animal shelter																2
Aragasotn	Karin	Karin	40.2469	44.3379	1065	EVS with CO2; Larval sampling	2017-10-12	2017-10-13	Man-made (artificial) containers (e.g. tyre, pot, catch basin, pit)	Animal shelter																5
Aragasotn	Voskehat	Voskehat	40.278	44.2679	1057	EVS with CO2; Larval sampling	2017-10-18	2017-10-19	Natural containers (tree hole, rock pool)	Animal shelter																6
Aragasotn	Voskehat	Voskehat	40.278	44.2679	1057	EVS with CO2; Larval sampling	2017-10-18	2017-10-19	Running water (river, stream, ditch, drain)	Animal shelter																4
Aragasotn	Voskehat	Voskehat	40.278	44.2679	1057	EVS with CO2; Larval sampling	2017-10-18	2017-10-19	Natural containers (tree hole, rock pool)	Animal shelter																3
Aragasotn	Voskehat	Voskehat	40.278	44.2679	1057	EVS with CO2; Larval sampling	2017-10-18	2017-10-19	Running water (river, stream, ditch, drain)	Animal shelter																10
Aragasotn	Bazmaghbyur	Bazmaghbyur	40.3287	44.3194	1159	EVS with CO2; Larval sampling	2017-10-18	2017-10-19	Natural containers (tree hole, rock pool)	Animal shelter																11
Aragasotn	Bazmaghbyur	Bazmaghbyur	40.3287	44.3194	1159	EVS with CO2; Larval sampling	2017-10-19	2017-10-20	Man-made (artificial) containers (e.g. tyre, pot, catch basin, pit)	Animal shelter																3
Aragasotn	Aragacotn	Aragacotn	40.2591	44.1793	1072	EVS with CO2; Larval sampling	2017-10-19	2017-10-20	Man-made (artificial) containers (e.g. tyre, pot, catch basin, pit)	Animal shelter																12
Aragasotn	Aragacotn	Aragacotn	40.2591	44.1793	1072	EVS with CO2; Larval sampling	2017-10-19	2017-10-20	Running water (river, stream, ditch, drain)	Animal shelter																4
Aragasotn	Aragacotn	Aragacotn	40.2591	44.1793	1072	EVS with CO2; Larval sampling	2017-10-19	2017-10-20	Man-made (artificial) containers (e.g. tyre, pot, catch basin, pit)	Animal shelter																10
Aragasotn	Nor Edesia	Nor Edesia	40.2258	44.1345	1079	EVS with CO2; Larval sampling	2017-10-25	2017-10-26	Natural containers (tree hole, rock pool)	Animal shelter																2
Aragasotn	Nor Edesia	Nor Edesia	40.2258	44.1345	1079	EVS with CO2; Larval sampling	2017-10-25	2017-10-26	Running water (river, stream, ditch, drain)	Animal shelter																4
Aragasotn	Ashtarak	Ashtarak	40.2937	44.3501	1100	EVS with CO2; Larval sampling	2017-10-25	2017-10-26	Running water (river, stream, ditch, drain)	Animal shelter																2
Aragasotn	Ashtarak	Ashtarak	40.2937	44.3501	1100	EVS with CO2; Larval sampling	2017-10-25	2017-10-26	Natural containers (tree hole, rock pool)	Animal shelter																2
Aragasotn	Ashtarak	Ashtarak	40.2937	44.3501	1100	EVS with CO2; Larval sampling	2017-10-26	2017-10-27	Man-made (artificial) containers (e.g. tyre, pot, catch basin, pit)	Animal shelter																1
Aragasotn	Agarak	Agarak	40.3116	44.2831	1096	EVS with CO2; Larval sampling	2017-10-26	2017-10-27	Man-made (artificial) containers (e.g. tyre, pot, catch basin, pit)	Animal shelter																1
Aragasotn	Agarak	Agarak	40.3116	44.2831	1096	EVS with CO2; Larval sampling	2017-10-26	2017-10-27	Running water (river, stream, ditch, drain)	Animal shelter																1
Aragasotn	Agarak	Agarak	40.3116	44.2831	1096	EVS with CO2; Larval sampling	2017-10-26	2017-10-27	Man-made (artificial) containers (e.g. tyre, pot, catch basin, pit)	Animal shelter																2
Armavir	Etsjmiadzin	Griboyedov	40.1149	44.2706	846	Adult resting catch	2017-04-06	2017-04-06		Farm, animal shelter							1
Armavir	Armavir	Janfida	40.0421	44.0273	865	Adult resting catch	2017-04-21	2017-04-21		Farm, animal shelter							2
Armavir	Etsjmiadzin	Griboyedov	40.1149	44.2706	846	Adult resting catch	2017-05-04	2017-05-04		Farm, animal shelter							1
Armavir	Armavir	Bambakashat	40.1091	44.0206	863	Adult resting catch	2017-05-05	2017-05-05		Farm, animal shelter							1
Armavir	Armavir	Janfida	40.0421	44.0273	865	Larval sampling	2017-05-16	2017-05-16	(Semi-)permanent water bodies with vegetation (pond, marsh, canal)																	1
Armavir	Etsjmiadzin	Griboyedov	40.1149	44.2706	846	Larval sampling	2017-05-16	2017-05-16	(Semi-)permanent water bodies with vegetation (pond, marsh, canal)																	1
Armavir	Armavir	Janfida	40.0421	44.0273	865	Larval sampling	2017-05-27	2017-05-27	(Semi-)permanent water bodies with vegetation (pond, marsh, canal)																	1
Armavir	Armavir	Bambakashat	40.1091	44.0206	863	Larval sampling	2017-05-27	2017-05-27		Farm, animal shelter							1
Armavir	Etsjmiadzin	Griboyedov	40.1149	44.2706	846	Larval sampling	2017-05-27	2017-05-27		Farm, animal shelter							1
Armavir	Metsamor	Metsamor	40.1428	44.1241	855	Larval sampling	2017-06-08	2017-06-08	(Semi-)permanent water bodies with vegetation (pond, marsh, canal)																	1		1
Armavir	Etsjmiadzin	Griboyedov	40.1149	44.2706	846	Adult resting catch	2017-06-14	2017-06-14		Farm, animal shelter							1
Armavir	Armavir	Janfida	40.0421	44.0273	865	Larval sampling	2017-06-15	2017-06-15	(Semi-)permanent water bodies with vegetation (pond, marsh, canal)								1
Armavir	Metsamor	Metsamor	40.1428	44.1241	855	Larval sampling	2017-06-15	2017-06-15	(Semi-)permanent water bodies with vegetation (pond, marsh, canal)																	3
Armavir	Etsjmiadzin	Tsaghkunq	40.1751	44.2697	881	Larval sampling	2017-06-16	2017-06-16	(Semi-)permanent water bodies with vegetation (pond, marsh, canal)																			1
Armavir	Baghramyan	Qarakert	40.2451	43.8191	1096	Adult resting catch	2017-06-20	2017-06-20		Farm, animal shelter							1
Armavir	Etsjmiadzin	Griboyedov	40.1149	44.2706	846	Adult resting catch	2017-06-27	2017-06-27		Farm, animal shelter													1
Armavir	Etsjmiadzin	Griboyedov	40.1149	44.2706	846	Larval sampling	2017-06-27	2017-06-27	(Semi-)permanent water bodies with vegetation (pond, marsh, canal)																			2
Armavir	Armavir	Bambakashat	40.1091	44.0206	863	Adult resting catch	2017-06-28	2017-06-28		Farm, animal shelter							2
Armavir	Metsamor	Metsamor	40.1428	44.1241	855	Larval sampling	2017-07-06	2017-07-06	(Semi-)permanent water bodies with vegetation (pond, marsh, canal)																	4
Armavir	Metsamor	Metsamor	40.1428	44.1241	855	Adult resting catch	2017-07-10	2017-07-10		Farm, animal shelter																2
Armavir	Etsjmiadzin	Griboyedov	40.1149	44.2706	846	Adult resting catch	2017-07-10	2017-07-10		Farm, animal shelter								1
Armavir	Armavir	Janfida	40.0421	44.0273	865	Larval sampling	2017-07-11	2017-07-11	(Semi-)permanent water bodies with vegetation (pond, marsh, canal)								1
Armavir	Baghramyan	Lernagog	40.2405	43.8712	1005	Larval sampling	2017-07-11	2017-07-11	(Semi-)permanent water bodies with vegetation (pond, marsh, canal)									1
Armavir	Etsjmiadzin	Griboyedov	40.1149	44.2706	846	Larval sampling	2017-07-12	2017-07-12	(Semi-)permanent water bodies with vegetation (pond, marsh, canal)											1
Armavir	Metsamor	Metsamor	40.1428	44.1241	855	Larval sampling	2017-07-17	2017-07-17	(Semi-)permanent water bodies with vegetation (pond, marsh, canal)																			1
Armavir	Etsjmiadzin	Griboyedov	40.1149	44.2706	846	Adult resting catch	2017-07-20	2017-07-20		Farm, animal shelter										1
Armavir	Baghramyan	Qarakert	40.2451	43.8191	1096	Adult resting catch	2017-07-21	2017-07-21		Farm, animal shelter													1
Armavir	Etsjmiadzin	Tsaghkunq	40.1751	44.2697	881	Larval sampling	2017-08-08	2017-08-08	Man-made (artificial) containers (e.g. tyre, pot, catch basin, pit)																			2
Armavir	Armavir	Bambakashat	40.1091	44.0206	863	Adult resting catch	2017-08-18	2017-08-18		Farm, animal shelter					1
Armavir	Armavir	Artashar	40.11	44.182	849	Larval sampling	2017-08-23	2017-08-23	(Semi-)permanent water bodies with vegetation (pond, marsh, canal)																	2
Armavir	Etsjmiadzin	Griboyedov	40.1149	44.2706	846	Larval sampling	2017-08-25	2017-08-25	(Semi-)permanent water bodies with vegetation (pond, marsh, canal)																	1
Armavir	Etsjmiadzin	Qarakert	40.2451	43.8191	1096	Larval sampling	2017-08-29	2017-08-29	(Semi-)permanent water bodies with vegetation (pond, marsh, canal)																	1
Armavir	Armavir	Janfida	40.0421	44.0273	865	Adult resting catch	2017-09-07	2017-09-07		Farm, animal shelter																1
Armavir	Etsjmiadzin	Griboyedov	40.1149	44.2706	846	Adult resting catch	2017-09-08	2017-09-08		Farm, animal shelter							2
Armavir	Etsjmiadzin	Griboyedov	40.1149	44.2706	846	Larval sampling	2017-09-08	2017-09-08	(Semi-)permanent water bodies with vegetation (pond, marsh, canal)																			1
Armavir	Armavir	Yerasxavan	40.0746	44.2166	843	Larval sampling	2017-09-15	2017-09-15	(Semi-)permanent water bodies with vegetation (pond, marsh, canal)								1	1		1
Armavir	Armavir	Tandzut	40.0678	44.0788	856	Larval sampling	2017-09-22	2017-09-22	(Semi-)permanent water bodies with vegetation (pond, marsh, canal)																	2
Armavir	Metsamor	Metsamor	40.1428	44.1241	855	Larval sampling	2017-09-28	2017-09-28	(Semi-)permanent water bodies with vegetation (pond, marsh, canal)																	1		2
Armavir	Metsamor	Janfida	40.0421	44.0273	865	Adult resting catch	2017-09-29	2017-09-29		Farm, animal shelter																2
Armavir	Armavir	Janfida	40.0421	44.0273	865	Adult resting catch	2017-10-09	2017-10-09		Farm, animal shelter							3
Armavir	Armavir	Janfida	40.0421	44.0273	865	Larval sampling	2017-10-09	2017-10-09	(Semi-)permanent water bodies with vegetation (pond, marsh, canal)									1		1
Armavir	Etsjmiadzin	Griboyedov	40.1149	44.2706	846	Larval sampling	2017-10-09	2017-10-09	(Semi-)permanent water bodies with vegetation (pond, marsh, canal)
Armavir	Metsamor	Metsamor	40.1428	44.1241	855	Larval sampling	2017-10-09	2017-10-09	(Semi-)permanent water bodies with vegetation (pond, marsh, canal)														1			2
Armavir	Baghramyan	Qarakert	40.2451	43.8191	1096	Adult resting catch	2017-10-19	2017-10-19		Farm, animal shelter
Armavir	Armavir	Janfida	40.0421	44.0273	865	Larval sampling	2017-10-25	2017-10-25	(Semi-)permanent water bodies with vegetation (pond, marsh, canal)						1
Armavir	Etsjmiadzin	Jrarat	40.0724	44.2715	839	Larval sampling	2017-10-26	2017-10-26	(Semi-)permanent water bodies with vegetation (pond, marsh, canal)						2
Armavir	Etsjmiadzin	Apaga	40.0929	44.2527	841	Larval sampling	2017-10-27	2017-10-27	(Semi-)permanent water bodies with vegetation (pond, marsh, canal)																	2		1
Armavir	Armavir	Janfida	40.0421	44.0273	865	Larval sampling	2017-10-30	2017-10-30	(Semi-)permanent water bodies with vegetation (pond, marsh, canal)																	1
Armavir	Armavir	Arevik	40.1016	44.0937	855	Larval sampling	2017-10-31	2017-10-31	(Semi-)permanent water bodies with vegetation (pond, marsh, canal)																			1
Kotayq	Charencavan	Central Park	40.4022	44.6434	1661	Larval sampling	2017-06-08	2017-06-08	(Semi-)permanent water bodies with vegetation (pond, marsh, canal)																	4
Kotayq	Garni	Near the Free River	40.1171	44.7194	1388	Larval sampling	2017-06-09	2017-06-09	(Semi-)permanent water bodies with vegetation (pond, marsh, canal)																	4
Kotayq	Mayakovski	River area	40.2442	44.6341	1426	Larval sampling	2017-06-14	2017-06-14	Stagnant temporary water bodies (pond, ditch, fen, flooded meadow or forest)															4		4
Kotayq	Balahovit	River area	40.2546	44.6026	1393	Larval sampling	2017-06-15	2017-06-15	(Semi-)permanent water bodies with vegetation (pond, marsh, canal)															5
Kotayq	Eghvard	Near the monument	40.3234	44.487	1347	Larval sampling	2017-06-22	2017-06-22	Stagnant temporary water bodies (pond, ditch, fen, flooded meadow or forest)			7
Kotayq	Sevaberd	Under the bridge	40.2744	44.8013	2072	Larval sampling	2017-06-23	2017-06-23	Stagnant temporary water bodies (pond, ditch, fen, flooded meadow or forest)																	8
Kotayq	Charencavan	River area	40.4022	44.6434	1661	Larval sampling	2017-06-26	2017-06-26	(Semi-)permanent water bodies with vegetation (pond, marsh, canal)			5
Kotayq	Arinj	Under the bridge	40.2337	44.5821	1322	Larval sampling	2017-07-03	2017-07-03	(Semi-)permanent water bodies with vegetation (pond, marsh, canal)																	15
Kotayq	Katnaghbyur	Aramus	40.256	44.6759	1449	Larval sampling	2017-07-04	2017-07-04	(Semi-)permanent water bodies with vegetation (pond, marsh, canal)													11
Kotayq	Marmarik	River area	40.584	44.6817	1867	Larval sampling	2017-07-07	2017-07-07	(Semi-)permanent water bodies with vegetation (pond, marsh, canal)													6
Kotayq	Abovyan	Dzoraghbyur	40.2715	44.6334	1425	Larval sampling	2017-07-11	2017-07-11	(Semi-)permanent water bodies with vegetation (pond, marsh, canal)																	14
Kotayq	Marmarik	Covinar lake	40.584	44.6817	1867	Larval sampling	2017-07-13	2017-07-13	(Semi-)permanent water bodies with vegetation (pond, marsh, canal)								4									10
Kotayq	Marmarik	Central district	40.584	44.6817	1867	Larval sampling	2017-07-13	2017-07-13	Stagnant temporary water bodies (pond, ditch, fen, flooded meadow or forest)																	9
Kotayq	Sevaberd	Under the bridge	40.2744	44.8013	2072	Larval sampling	2017-07-18	2017-07-18	Stagnant temporary water bodies (pond, ditch, fen, flooded meadow or forest)								7
Kotayq	Abovyan	Abovyan	40.2715	44.6334	1425	Larval sampling	2017-07-24	2017-07-24	(Semi-)permanent water bodies with vegetation (pond, marsh, canal)								9
Kotayq	Abovyan	Balahovit	40.2715	44.6334	1425	Larval sampling	2017-07-26	2017-07-26	(Semi-)permanent water bodies with vegetation (pond, marsh, canal)					2			2
Kotayq	Kotayq	near the animal shelter	40.4173	44.6204	1546	Larval sampling	2017-07-27	2017-07-27	(Semi-)permanent water bodies with vegetation (pond, marsh, canal)															20
Kotayq	Nor Gyux	Getar	40.2652	44.655	1434	Larval sampling	2017-07-07	2017-07-07	(Semi-)permanent water bodies with vegetation (pond, marsh, canal)					13			3									20
Kotayq	Abovyan	Elar	40.2715	44.6334	1425	Adult resting catch	2017-07-10	2017-07-10		Farm, animal shelter							3
Kotayq	Abovyan	Arinj	40.2715	44.6334	1425	Adult resting catch	2017-07-10	2017-07-10		Farm, animal shelter							2
Kotayq	Abovyan	Bareghami cross	40.2715	44.6334	1425	Adult resting catch	2017-07-10	2017-07-10		Farm, animal shelter																4
Kotayq	Akunq	Akunq	40.2676	44.6811	1448	Adult resting catch	2017-07-17	2017-07-17		Farm, animal shelter																3
Kotayq	Akunq	Akunq	40.2676	44.6811	1448	Adult resting catch	2017-07-27	2017-07-27		Farm, animal shelter							5
Kotayq	Sevaberd	Sevaberd st.23	40.2744	44.8013	2072	Adult resting catch	2017-08-03	2017-08-03		Farm, animal shelter																	2
Kotayq	Nur Nus	Nur Nus st.1	40.356	44.6022	1422	Adult resting catch	2017-08-03	2017-08-03		Farm, animal shelter																	2
Kotayq	Garni	Garni st.1	40.1171	44.7194	1388	Adult resting catch	2017-08-15	2017-08-15		Farm, animal shelter							3
Kotayq	Katnagbyur	Katnagbyur st.7	40.256	44.6759	1449	Adult resting catch	2017-09-11	2017-09-11		Farm, animal shelter							2
Lori	Tashir	Tashir	41.1161	44.2855	1509	EVS with CO2	2017-04-03	2017-04-04		Farm, animal shelter																		12
Lori	Stepanavan	Stepanavan	41.006	44.3833	1417	EVS with CO2	2017-04-05	2017-04-06		Farm, animal shelter																		6
Lori	Aghtala	Aghtala	41.1506	44.7708	687	EVS with CO2	2017-04-13	2017-04-14		Farm, animal shelter																		6
Lori	Vanadzor	Vanadzor	40.8081	44.4976	1330	EVS with CO2	2017-04-15	2017-04-16		Farm, animal shelter																		5
Lori	Vanadzor	Vanadzor	40.8081	44.4976	1330	Larval sampling	2017-04-19	2017-04-19	(Semi-)permanent water bodies with vegetation (pond, marsh, canal)													4
Lori	Vanadzor	Vanadzor	40.8081	44.4976	1330	Larval sampling	2017-04-25	2017-04-25	(Semi-)permanent water bodies with vegetation (pond, marsh, canal)													7
Lori	Tashir	Tashir	41.1161	44.2855	1509	Larval sampling	2017-05-03	2017-05-03	(Semi-)permanent water bodies with vegetation (pond, marsh, canal)																		4
Lori	Dsex Tsover	Dsex Tsover	40.9601	44.6495	1216	Larval sampling	2017-05-05	2017-05-05	(Semi-)permanent water bodies with vegetation (pond, marsh, canal)																			12
Lori	Vanadzor	Vanadzor	40.8081	44.4976	1330	Larval sampling	2017-05-12	2017-05-12	(Semi-)permanent water bodies with vegetation (pond, marsh, canal)																			8
Lori	Novoselcovo	Novoselcovo	41.0552	44.2761	1470	Larval sampling	2017-05-12	2017-05-12	(Semi-)permanent water bodies with vegetation (pond, marsh, canal)													8
Lori	Stepanavan	Stepanavan	41.006	44.3833	1417	Larval sampling	2017-05-13	2017-05-13	(Semi-)permanent water bodies with vegetation (pond, marsh, canal)																		14
Lori	Uran Lori	Stepanavan	41.006	44.3833	1417	Larval sampling	2017-05-13	2017-05-13	(Semi-)permanent water bodies with vegetation (pond, marsh, canal)													6
Lori	Stepanavan	Stepanavan	41.006	44.3833	1417	Larval sampling	2017-05-14	2017-05-14	(Semi-)permanent water bodies with vegetation (pond, marsh, canal)													4
Lori	Stepanavan	Stepanavan	41.006	44.3833	1417	Larval sampling	2017-05-15	2017-05-15	(Semi-)permanent water bodies with vegetation (pond, marsh, canal)													3
Lori	Vanadzor	Vanadzor	40.8081	44.4976	1330	Larval sampling	2017-05-15	2017-05-15	(Semi-)permanent water bodies with vegetation (pond, marsh, canal)																		10
Lori	Vanadzor	Vanadzor	40.8081	44.4976	1330	Larval sampling	2017-05-16	2017-05-16	(Semi-)permanent water bodies with vegetation (pond, marsh, canal)																	7
Lori	Stepanavan	Stepanavan	41.006	44.3833	1417	Larval sampling	2017-05-16	2017-05-16	(Semi-)permanent water bodies with vegetation (pond, marsh, canal)																			4
Lori	Vanadzor	Vanadzor	40.8081	44.4976	1330	Larval sampling	2017-05-18	2017-05-18	(Semi-)permanent water bodies with vegetation (pond, marsh, canal)																		5
Lori	Stepanavan	Stepanavan	41.006	44.3833	1417	Larval sampling	2017-05-19	2017-05-19	(Semi-)permanent water bodies with vegetation (pond, marsh, canal)																		8
Lori	Vanadzor	Vanadzor	40.8081	44.4976	1330	Larval sampling	2017-05-20	2017-05-20	(Semi-)permanent water bodies with vegetation (pond, marsh, canal)																			20
Lori	Shnogh	Shnogh	41.1505	44.84	640	Larval sampling	2017-05-20	2017-05-20	(Semi-)permanent water bodies with vegetation (pond, marsh, canal)													5
Lori	Stepanavan	Stepanavan	41.006	44.3833	1417	Larval sampling	2017-05-20	2017-05-20	(Semi-)permanent water bodies with vegetation (pond, marsh, canal)																			9
Lori	Vanadzor	Vanadzor	40.8081	44.4976	1330	Larval sampling	2017-05-25	2017-05-25	(Semi-)permanent water bodies with vegetation (pond, marsh, canal)													5
Lori	Vanadzor	Vanadzor	40.8081	44.4976	1330	Larval sampling	2017-06-06	2017-06-06	(Semi-)permanent water bodies with vegetation (pond, marsh, canal)																	5
Lori	Vanadzor	Vanadzor	40.8081	44.4976	1330	Larval sampling	2017-06-12	2017-06-12	(Semi-)permanent water bodies with vegetation (pond, marsh, canal)																	8
Lori	Vanadzor	Vanadzor	40.8081	44.4976	1330	EVS with CO2	2017-06-13	2017-06-14		Farm, animal shelter																3
Lori	Stepanavan	Stepanavan	41.006	44.3833	1417	EVS with CO2	2017-06-15	2017-06-16		Farm, animal shelter																2
Lori	Hobardzi	Hobardzi	40.9595	44.4955	1345	Larval sampling	2017-06-19	2017-06-19	(Semi-)permanent water bodies with vegetation (pond, marsh, canal)																		12
Lori	Hobardzi	Hobardzi	40.9595	44.4955	1345	Larval sampling	2017-06-19	2017-06-19	(Semi-)permanent water bodies with vegetation (pond, marsh, canal)																		11
Lori	Stepanavan	Stepanavan	41.006	44.3833	1417	EVS with CO2	2017-06-19	2017-06-20		Farm, animal shelter																	4
Lori	Stepanavan	Stepanavan	41.006	44.3833	1417	EVS with CO2	2017-06-20	2017-06-20		Farm, animal shelter																	3
Lori	Vanadzor	Vanadzor	40.8081	44.4976	1330	EVS with CO2	2017-06-21	2017-06-22		Farm, animal shelter																	19
Lori	Stepanavan	Stepanavan	41.006	44.3833	1417	Larval sampling	2017-06-22	2017-06-22	(Semi-)permanent water bodies with vegetation (pond, marsh, canal)																			5
Lori	Stepanavan	Stepanavan	41.006	44.3833	1417	EVS with CO2	2017-06-22	2017-06-23		Farm, animal shelter																		5
Lori	Stepanavan	Stepanavan	41.006	44.3833	1417	EVS with CO2	2017-06-23	2017-06-24		Farm, animal shelter												3
Lori	Stepanavan	Stepanavan	41.006	44.3833	1417	EVS with CO2	2017-06-23	2017-06-24		Farm, animal shelter												3
Lori	Vanadzor	Vanadzor	40.8081	44.4976	1330	Larval sampling	2017-06-26	2017-06-26	(Semi-)permanent water bodies with vegetation (pond, marsh, canal)																		6
Lori	Vanadzor	Vanadzor	40.8081	44.4976	1330	EVS with CO2	2017-06-26	2017-06-26		Farm, animal shelter												2
Lori	Vanadzor	Vanadzor	40.8081	44.4976	1330	EVS with CO2	2017-06-26	2017-06-26		Farm, animal shelter												6
Lori	Vanadzor	Vanadzor	40.8081	44.4976	1330	EVS with CO2	2017-06-26	2017-06-26		Farm, animal shelter																6
Lori	Hobardzi 1	Hobardzi 1	40.9595	44.4955	1345	Larval sampling	2017-06-28	2017-06-28	(Semi-)permanent water bodies with vegetation (pond, marsh, canal)																			5
Lori	Stepanavan	Stepanavan	41.006	44.3833	1417	EVS with CO2	2017-06-28	2017-06-29		Farm, animal shelter																6
Lori	Stepanavan	Stepanavan	41.006	44.3833	1417	EVS with CO2	2017-06-28	2017-06-29		Farm, animal shelter																2
Lori	Stepanavan	Stepanavan	41.006	44.3833	1417	EVS with CO2	2017-06-28	2017-06-29		Farm, animal shelter																3
Lori	Sverdlov	Sverdlov	40.9673	44.5113	1320	Larval sampling	2017-06-29	2017-06-29	(Semi-)permanent water bodies with vegetation (pond, marsh, canal)													6
Lori	Sverdlov	Sverdlov	40.9673	44.5113	1320	Larval sampling	2017-06-29	2017-06-29	(Semi-)permanent water bodies with vegetation (pond, marsh, canal)													6
Lori	Vardablur	Vardablur	40.9673	44.5113	1320	Larval sampling	2017-06-29	2017-06-29	(Semi-)permanent water bodies with vegetation (pond, marsh, canal)																	4
Lori	Odzun	Odzun	41.0495	44.6115	1128	Larval sampling	2017-06-30	2017-06-30	(Semi-)permanent water bodies with vegetation (pond, marsh, canal)																	5
Lori	Shnogh	Shnogh	41.1505	44.84	640	EVS with CO2	2017-06-30	2017-06-30		Farm, animal shelter																	2
Lori	Shnogh	Shnogh	41.1505	44.84	640	EVS with CO2	2017-06-30	2017-06-30		Farm, animal shelter																		13
Lori	Shnogh	Shnogh	41.1505	44.84	640	EVS with CO2	2017-06-30	2017-06-30		Farm, animal shelter																	10
Lori	Stepanavan	Stepanavan	41.006	44.3833	1417	Larval sampling	2017-07-03	2017-07-03	(Semi-)permanent water bodies with vegetation (pond, marsh, canal)																			17
Lori	Urut	Urut	41.0742	44.3918	1457	EVS with CO2	2017-07-03	2017-07-04		Farm, animal shelter
Lori	Urut	Urut	41.0742	44.3918	1457	EVS with CO2	2017-07-03	2017-07-04		Farm, animal shelter																6
Lori	Urut	Urut	41.0742	44.3918	1457	EVS with CO2	2017-07-03	2017-07-04		Farm, animal shelter												2
Lori	Stepanavan	Stepanavan	41.006	44.3833	1417	EVS with CO2	2017-07-04	2017-07-05		Farm, animal shelter												2
Lori	Stepanavan	Stepanavan	41.006	44.3833	1417	EVS with CO2	2017-07-05	2017-07-06		Farm, animal shelter												2
Lori	Tsover	Tsover	40.9505	44.6834	1395	Larval sampling	2017-07-06	2017-07-06	(Semi-)permanent water bodies with vegetation (pond, marsh, canal)																			10
Lori	Stepanavan	Stepanavan	41.006	44.3833	1417	EVS with CO2	2017-07-06	2017-07-07		Farm, animal shelter																4
Lori	Stepanavan	Stepanavan	41.006	44.3833	1417	EVS with CO2	2017-07-06	2017-07-07		Farm, animal shelter																4
Lori	Stepanavan	Stepanavan	41.006	44.3833	1417	EVS with CO2	2017-07-06	2017-07-07		Farm, animal shelter																1
Lori	Stepanavan	Stepanavan	41.006	44.3833	1417	EVS with CO2	2017-07-06	2017-07-07		Farm, animal shelter																	2
Lori	Stepanavan	Stepanavan	41.006	44.3833	1417	EVS with CO2	2017-07-06	2017-07-07		Farm, animal shelter																	4
Lori	Dsegh	Dsegh	40.9601	44.6495	1216	EVS with CO2	2017-07-07	2017-07-08		Farm, animal shelter																	3
Lori	Dsegh	Dsegh	40.9601	44.6495	1216	EVS with CO2	2017-07-07	2017-07-08		Farm, animal shelter																	5
Lori	Uran Lori	Stepanavan	41.006	44.3833	1417	Larval sampling	2017-07-10	2017-07-10	(Semi-)permanent water bodies with vegetation (pond, marsh, canal)																			12
Lori	Agarak	Agarak	41.0092	44.4683	1371	Larval sampling	2017-07-10	2017-07-10	(Semi-)permanent water bodies with vegetation (pond, marsh, canal)													7
Lori	Stepanavan	Stepanavan	41.006	44.3833	1417	EVS with CO2	2017-07-10	2017-07-11		Farm, animal shelter																7
Lori	Stepanavan	Stepanavan	41.006	44.3833	1417	EVS with CO2	2017-07-10	2017-07-11		Farm, animal shelter																2
Lori	Urut	Urut	41.0742	44.3918	1457	Larval sampling	2017-07-11	2017-07-11	(Semi-)permanent water bodies with vegetation (pond, marsh, canal)													13
Lori	Vardablur	Vardablur	40.9673	44.5113	1320	Larval sampling	2017-07-11	2017-07-11	(Semi-)permanent water bodies with vegetation (pond, marsh, canal)													7
Lori	Stepanavan	Stepanavan	41.006	44.3833	1417	EVS with CO2	2017-07-11	2017-07-12		Farm, animal shelter																4
Lori	Stepanavan	Stepanavan	41.006	44.3833	1417	EVS with CO2	2017-07-11	2017-07-12		Farm, animal shelter																5
Lori	Stepanavan	Stepanavan	41.006	44.3833	1417	EVS with CO2	2017-07-11	2017-07-12		Farm, animal shelter																3
Lori	Stepanavan	Stepanavan	41.006	44.3833	1417	EVS with CO2	2017-07-11	2017-07-12		Farm, animal shelter																3
Lori	Odzun	Odzun	41.0495	44.6115	1128	Larval sampling	2017-07-12	2017-07-12	(Semi-)permanent water bodies with vegetation (pond, marsh, canal)																	8
Lori	Odzun	Odzun	41.0495	44.6115	1128	Larval sampling	2017-07-12	2017-07-12	(Semi-)permanent water bodies with vegetation (pond, marsh, canal)																		6
Lori	Alaverdi	Alaverdi	41.0916	44.6588	995	EVS with CO2	2017-07-12	2017-07-13		Farm, animal shelter																5
Lori	Alaverdi	Alaverdi	41.0916	44.6588	995	EVS with CO2	2017-07-12	2017-12-07		Farm, animal shelter																	6
Lori	Shnogh	Shnogh	41.1505	44.84	640	EVS with CO2	2017-07-14	2017-07-15		Farm, animal shelter												3
Lori	Shnogh	Shnogh	41.1505	44.84	640	EVS with CO2	2017-07-14	2017-07-15		Farm, animal shelter												3
Lori	Shnogh	Shnogh	41.1505	44.84	640	EVS with CO2	2017-07-14	2017-07-15		Farm, animal shelter																3
Lori	Shnogh	Shnogh	41.1505	44.84	640	EVS with CO2	2017-07-14	2017-07-15		Farm, animal shelter																	3
Lori	Shnogh	Shnogh	41.1505	44.84	640	EVS with CO2	2017-07-14	2017-07-15		Farm, animal shelter																		3
Lori	Stepanavan	Stepanavan	41.006	44.3833	1417	EVS with CO2	2017-07-14	2017-07-15		Farm, animal shelter																		4
Lori	Stepanavan	Stepanavan	41.006	44.3833	1417	EVS with CO2	2017-07-18	2017-07-18		Farm, animal shelter																		2
Lori	Stepanavan	Stepanavan	41.006	44.3833	1417	EVS with CO2	2017-07-18	2017-07-18		Farm, animal shelter																		6
Lori	Stepanavan	Stepanavan	41.006	44.3833	1417	EVS with CO2	2017-07-19	2017-07-19		Farm, animal shelter																		3
Lori	Agarak	Agarak	41.0092	44.4683	1371	EVS with CO2	2017-07-19	2017-07-19		Farm, animal shelter																		3
Lori	Agarak	Agarak	41.0092	44.4683	1371	EVS with CO2	2017-07-19	2017-07-19		Farm, animal shelter																	6
Lori	Tashir	Tashir	41.1161	44.2855	1509	EVS with CO2	2017-07-20	2017-07-20		Farm, animal shelter																	4
Lori	Tashir	Tashir	41.1161	44.2855	1509	EVS with CO2	2017-07-20	2017-07-20		Farm, animal shelter																	4
Lori	Stepanavan	Stepanavan	41.006	44.3833	1417	EVS with CO2	2017-07-24	2017-07-24		Farm, animal shelter												5
Lori	Stepanavan	Stepanavan	41.006	44.3833	1417	EVS with CO2	2017-07-24	2017-07-24		Farm, animal shelter																	2
Lori	Stepanavan	Stepanavan	41.006	44.3833	1417	EVS with CO2	2017-07-24	2017-07-24		Farm, animal shelter																		3
Lori	Teghut	Teghut	41.1109	44.8508	757	EVS with CO2	2017-07-25	2017-07-25		Farm, animal shelter																4
Lori	Teghut	Teghut	41.1109	44.8508	757	EVS with CO2	2017-07-25	2017-07-25		Farm, animal shelter																3
Lori	Teghut	Teghut	41.1109	44.8508	757	EVS with CO2	2017-07-25	2017-07-25		Farm, animal shelter																2
Lori	Shnogh	Shnogh	41.1505	44.84	640	EVS with CO2	2017-07-25	2017-07-25		Farm, animal shelter																2
Lori	Shnogh	Shnogh	41.1505	44.84	640	EVS with CO2	2017-07-25	2017-07-25		Farm, animal shelter																3
Lori	Vanadzor	Vanadzor	40.8081	44.4976	1330	Larval sampling	2017-07-26	2017-07-26	(Semi-)permanent water bodies with vegetation (pond, marsh, canal)																			6
Lori	Vanadzor	Vanadzor	40.8081	44.4976	1330	Larval sampling	2017-07-26	2017-07-26	(Semi-)permanent water bodies with vegetation (pond, marsh, canal)																		6
Lori	Vanadzor	Vanadzor	40.8081	44.4976	1330	EVS with CO2	2017-07-26	2017-07-26		Farm, animal shelter												5
Lori	Vanadzor	Vanadzor	40.8081	44.4976	1330	EVS with CO2	2017-07-26	2017-07-26		Farm, animal shelter												5
Lori	Vanadzor	Vanadzor	40.8081	44.4976	1330	EVS with CO2	2017-07-26	2017-07-26		Farm, animal shelter																5
Lori	Vanadzor	Vanadzor	40.8081	44.4976	1330	Larval sampling	2017-07-28	2017-07-28	(Semi-)permanent water bodies with vegetation (pond, marsh, canal)																	7
Lori	Spitak	Spitak	40.8328	44.2794	1513	EVS with CO2	2017-08-01	2017-08-02		Farm, animal shelter																	3
Lori	Spitak	Spitak	40.8328	44.2794	1513	EVS with CO2	2017-08-01	2017-08-02		Farm, animal shelter																	3
Lori	Spitak	Spitak	40.8328	44.2794	1513	EVS with CO2	2017-08-01	2017-08-02		Farm, animal shelter																	3
Lori	Spitak	Spitak	40.8328	44.2794	1513	EVS with CO2	2017-08-01	2017-08-02		Farm, animal shelter																		4
Lori	shnogh	shnogh	41.1505	44.84	640	EVS with CO2	2017-08-02	2017-08-03		Farm, animal shelter																		5
Lori	shnogh	shnogh	41.1505	44.84	640	EVS with CO2	2017-08-02	2017-08-03		Farm, animal shelter																		3
Lori	shnogh	shnogh	41.1505	44.84	640	EVS with CO2	2017-08-02	2017-08-03		Farm, animal shelter																7
Lori	shnogh	shnogh	41.1505	44.84	640	EVS with CO2	2017-08-02	2017-08-03		Farm, animal shelter																2
Lori	Spitak	Spitak	40.8328	44.2794	1513	EVS with CO2	2017-08-04	2017-08-05		Farm, animal shelter																2
Lori	Spitak	Spitak	40.8328	44.2794	1513	EVS with CO2	2017-08-04	2017-08-05		Farm, animal shelter												4
Lori	Stepanavan	Stepanavan	41.006	44.3833	1417	Larval sampling	2017-08-07	2017-08-07	(Semi-)permanent water bodies with vegetation (pond, marsh, canal)																	4
Lori	Uran Lori	Stepanavan	41.006	44.3833	1417	Larval sampling	2017-08-07	2017-08-07	(Semi-)permanent water bodies with vegetation (pond, marsh, canal)																		4
Lori	Stepanavan	Stepanavan	41.006	44.3833	1417	EVS with CO2	2017-08-07	2017-08-08		Farm, animal shelter												4
Lori	Stepanavan	Stepanavan	41.006	44.3833	1417	EVS with CO2	2017-08-07	2017-08-08		Farm, animal shelter												4
Lori	Stepanavan	Stepanavan	41.006	44.3833	1417	Larval sampling	2017-08-08	2017-08-08	(Semi-)permanent water bodies with vegetation (pond, marsh, canal)																			4
Lori	Stepanavan	Stepanavan	41.006	44.3833	1417	EVS with CO2	2017-08-09	2017-08-10		Farm, animal shelter												5
Lori	Stepanavan	Stepanavan	41.006	44.3833	1417	EVS with CO2	2017-08-09	2017-08-10		Farm, animal shelter																7
Lori	Stepanavan	Stepanavan	41.006	44.3833	1417	EVS with CO2	2017-08-09	2017-08-10		Farm, animal shelter																	2
Lori	Stepanavan	Stepanavan	41.006	44.3833	1417	EVS with CO2	2017-08-09	2017-08-10		Farm, animal shelter																	2
Lori	Vanadzor	Vanadzor	40.8081	44.4976	1330	Larval sampling	2017-08-10	2017-08-10	(Semi-)permanent water bodies with vegetation (pond, marsh, canal)																	6
Lori	Vanadzor	Vanadzor	40.8081	44.4976	1330	Larval sampling	2017-08-11	2017-08-11	(Semi-)permanent water bodies with vegetation (pond, marsh, canal)													2
Lori	Vanadzor	Vanadzor	40.8081	44.4976	1330	Larval sampling	2017-08-11	2017-08-11	(Semi-)permanent water bodies with vegetation (pond, marsh, canal)													8
Lori	Vanadzor	Vanadzor	40.8081	44.4976	1330	Larval sampling	2017-08-11	2017-08-11	(Semi-)permanent water bodies with vegetation (pond, marsh, canal)																	5
Lori	Vardablur	Vardablur	40.9673	44.5113	1320	EVS with CO2	2017-08-14	2017-08-15		Farm, animal shelter																		3
Lori	Vardablur	Vardablur	40.9673	44.5113	1320	EVS with CO2	2017-08-14	2017-08-15		Farm, animal shelter																		3
Lori	Vardablur	Vardablur	40.9673	44.5113	1320	Larval sampling	2017-08-17	2017-08-17	(Semi-)permanent water bodies with vegetation (pond, marsh, canal)																		7
Lori	Vardablur	Vardablur	40.9673	44.5113	1320	EVS with CO2	2017-08-17	2017-08-18		Farm, animal shelter																		3
Lori	Vardablur	Vardablur	40.9673	44.5113	1320	EVS with CO2	2017-08-17	2017-08-18		Farm, animal shelter																		3
Lori	Metsavan	Metsavan	41.2058	44.2307	1620	Larval sampling	2017-08-18	2017-08-18	(Semi-)permanent water bodies with vegetation (pond, marsh, canal)																			4
Lori	Vanadzor	Vanadzor	40.8081	44.4976	1330	Larval sampling	2017-08-22	2017-08-22	(Semi-)permanent water bodies with vegetation (pond, marsh, canal)													4
Lori	Stepanavan	Stepanavan	41.006	44.3833	1417	Larval sampling	2017-08-23	2017-08-23	(Semi-)permanent water bodies with vegetation (pond, marsh, canal)													7
Lori	Stepanavan	Stepanavan	41.006	44.3833	1417	Larval sampling	2017-08-23	2017-08-23	(Semi-)permanent water bodies with vegetation (pond, marsh, canal)																	6
Lori	Stepanavan	Stepanavan	41.006	44.3833	1417	EVS with CO2	2017-08-30	2017-08-01		Farm, animal shelter																		2
Lori	Vanadzor	Vanadzor	40.8081	44.4976	1330	EVS with CO2	2017-09-01	2017-09-02		Farm, animal shelter																	4
Lori	Vanadzor	Vanadzor	40.8081	44.4976	1330	EVS with CO2	2017-09-01	2017-09-02		Farm, animal shelter																	4
Lori	Novoselcovo	Novoselcovo	41.0552	44.2761	1470	Larval sampling	2017-09-06	2017-09-06	(Semi-)permanent water bodies with vegetation (pond, marsh, canal)																		5
Lori	Tashir	Tashir	41.1161	44.2855	1509	EVS with CO2	2017-09-06	2017-09-07		Farm, animal shelter																	3
Lori	Tashir	Tashir	41.1161	44.2855	1509	EVS with CO2	2017-09-06	2017-09-07		Farm, animal shelter																	5
Lori	Tashir	Tashir	41.1161	44.2855	1509	EVS with CO2	2017-09-06	2017-09-07		Farm, animal shelter												4
Lori	Vanadzor	Vanadzor	40.8081	44.4976	1330	Larval sampling	2017-09-07	2017-09-07	(Semi-)permanent water bodies with vegetation (pond, marsh, canal)																			5
Lori	Vanadzor	Vanadzor	40.8081	44.4976	1330	Larval sampling	2017-09-07	2017-09-07	(Semi-)permanent water bodies with vegetation (pond, marsh, canal)																			4
Lori	Stepanavan	Stepanavan	41.006	44.3833	1417	Larval sampling	2017-09-08	2017-09-08	(Semi-)permanent water bodies with vegetation (pond, marsh, canal)																		5
Lori	Stepanavan	Stepanavan	41.006	44.3833	1417	Larval sampling	2017-09-08	2017-09-08	(Semi-)permanent water bodies with vegetation (pond, marsh, canal)																	4
Lori	Vanadzor	Vanadzor	40.8081	44.4976	1330	Larval sampling	2017-09-12	2017-09-12	(Semi-)permanent water bodies with vegetation (pond, marsh, canal)													4
Lori	Stepanavan	Stepanavan	41.006	44.3833	1417	EVS with CO2	2017-09-13	2017-09-14		Farm, animal shelter												7
Lori	Stepanavan	Stepanavan	41.006	44.3833	1417	EVS with CO2	2017-09-13	2017-09-14		Farm, animal shelter												3
Lori	Stepanavan	Stepanavan	41.006	44.3833	1417	EVS with CO2	2017-09-13	2017-09-14		Farm, animal shelter																4
Lori	Stepanavan	Stepanavan	41.006	44.3833	1417	EVS with CO2	2017-09-13	2017-09-14		Farm, animal shelter																4
Lori	Stepanavan	Stepanavan	41.006	44.3833	1417	EVS with CO2	2017-09-13	2017-09-14		Farm, animal shelter																4
Lori	Stepanavan	Stepanavan	41.006	44.3833	1417	EVS with CO2	2017-09-13	2017-09-14		Farm, animal shelter																	3
Lori	Vanadzor	Vanadzor	40.8081	44.4976	1330	Larval sampling	2017-09-14	2017-09-14	(Semi-)permanent water bodies with vegetation (pond, marsh, canal)																		5
Lori	Vanadzor	Vanadzor	40.8081	44.4976	1330	Larval sampling	2017-09-14	2017-09-14	(Semi-)permanent water bodies with vegetation (pond, marsh, canal)																		2
Lori	Vanadzor	Vanadzor	40.8081	44.4976	1330	Larval sampling	2017-09-14	2017-09-14	(Semi-)permanent water bodies with vegetation (pond, marsh, canal)																		6
Lori	Vanadzor	Vanadzor	40.8081	44.4976	1330	Larval sampling	2017-09-14	2017-09-14	(Semi-)permanent water bodies with vegetation (pond, marsh, canal)																			3
Lori	Tashir	Tashir	41.1161	44.2855	1509	Larval sampling	2017-09-18	2017-09-18	(Semi-)permanent water bodies with vegetation (pond, marsh, canal)																			4
Lori	Tashir	Tashir	41.1161	44.2855	1509	Larval sampling	2017-09-18	2017-09-18	(Semi-)permanent water bodies with vegetation (pond, marsh, canal)																			5
Lori	Tashir	Tashir	41.1161	44.2855	1509	Larval sampling	2017-09-18	2017-09-18	(Semi-)permanent water bodies with vegetation (pond, marsh, canal)																			4
Lori	Stepanavan	Stepanavan	41.006	44.3833	1417	Larval sampling	2017-09-18	2017-09-18	(Semi-)permanent water bodies with vegetation (pond, marsh, canal)
Lori	Stepanavan	Stepanavan	41.006	44.3833	1417	Larval sampling	2017-09-18	2017-09-18	(Semi-)permanent water bodies with vegetation (pond, marsh, canal)																	3
Lori	Tsover	Tsover	40.9505	44.6834	1395	Larval sampling	2017-09-20	2017-09-20	(Semi-)permanent water bodies with vegetation (pond, marsh, canal)													4
Lori	Tsover	Tsover	40.9505	44.6834	1395	Larval sampling	2017-09-20	2017-09-20	(Semi-)permanent water bodies with vegetation (pond, marsh, canal)																	4
Lori	Novoselcovo	Novoselcovo	41.0552	44.2761	1470	Larval sampling	2017-09-22	2017-09-22	(Semi-)permanent water bodies with vegetation (pond, marsh, canal)																		8
Lori	Stepanavan	Stepanavan	41.006	44.3833	1417	Larval sampling	2017-09-22	2017-09-22	(Semi-)permanent water bodies with vegetation (pond, marsh, canal)																		4
Lori	Stepanavan	Stepanavan	41.006	44.3833	1417	Larval sampling	2017-09-22	2017-09-22	(Semi-)permanent water bodies with vegetation (pond, marsh, canal)																		4
Lori	Uran Lori	Stepanavan	41.006	44.3833	1417	Larval sampling	2017-09-22	2017-09-22	(Semi-)permanent water bodies with vegetation (pond, marsh, canal)																			7
Lori	Vanadzor	Vanadzor	40.8081	44.4976	1330	Larval sampling	2017-09-23	2017-09-23	(Semi-)permanent water bodies with vegetation (pond, marsh, canal)																	3
Lori	Tumanyan	Tumanyan	41.001	44.6544	925	Larval sampling	2017-09-23	2017-09-23	(Semi-)permanent water bodies with vegetation (pond, marsh, canal)																		7
Lori	Tumanyan	Tumanyan	41.001	44.6544	925	Larval sampling	2017-09-23	2017-09-23	(Semi-)permanent water bodies with vegetation (pond, marsh, canal)													5
Lori	Tumanyan	Tumanyan	41.001	44.6544	925	Larval sampling	2017-09-23	2017-09-23	(Semi-)permanent water bodies with vegetation (pond, marsh, canal)													2
Lori	Tumanyan	Tumanyan	41.001	44.6544	925	Larval sampling	2017-09-23	2017-09-23	(Semi-)permanent water bodies with vegetation (pond, marsh, canal)													4
Lori	Tumanyan	Tumanyan	41.001	44.6544	925	Larval sampling	2017-09-23	2017-09-23	(Semi-)permanent water bodies with vegetation (pond, marsh, canal)													4
Lori	Stepanavan	Stepanavan	41.006	44.3833	1417	EVS with CO2	2017-09-23	2017-09-24		Farm, animal shelter																3
Lori	Vardablur	Vardablur	40.9673	44.5113	1320	EVS with CO2	2017-09-23	2017-09-24		Farm, animal shelter																	2
Lori	Spitak	Spitak	40.8328	44.2794	1513	EVS with CO2	2017-09-26	2017-09-27		Farm, animal shelter																	4
Lori	Spitak	Spitak	40.8328	44.2794	1513	EVS with CO2	2017-09-26	2017-09-27		Farm, animal shelter																	2
Lori	Spitak	Spitak	40.8328	44.2794	1513	EVS with CO2	2017-09-26	2017-09-27		Farm, animal shelter																	5
Lori	Spitak	Spitak	40.8328	44.2794	1513	EVS with CO2	2017-09-26	2017-09-27		Farm, animal shelter																	3
Lori	Hobardzi	Hobardzi	40.9595	44.4955	1345	Larval sampling	2017-09-28	2017-09-28	(Semi-)permanent water bodies with vegetation (pond, marsh, canal)																			7
Lori	Hobardzi	Hobardzi	40.9595	44.4955	1345	Larval sampling	2017-09-28	2017-09-28	(Semi-)permanent water bodies with vegetation (pond, marsh, canal)																	5
Lori	Urasar	Urasal	41.0157	44.2901	1548	EVS with CO2	2017-09-28	2017-09-29		Farm, animal shelter																	3
Lori	Novoselcovo	Novoselcovo	41.0552	44.2761	1470	EVS with CO2	2017-09-28	2017-09-29		Farm, animal shelter																	2
Lori	Vanadzor	Vanadzor	40.8081	44.4976	1330	Larval sampling	2017-09-29	2017-09-29	(Semi-)permanent water bodies with vegetation (pond, marsh, canal)																		4
Lori	Vanadzor	Vanadzor	40.8081	44.4976	1330	Larval sampling	2017-09-29	2017-09-29	(Semi-)permanent water bodies with vegetation (pond, marsh, canal)																		2
Lori	Vanadzor	Vanadzor	40.8081	44.4976	1330	Larval sampling	2017-09-29	2017-09-29	(Semi-)permanent water bodies with vegetation (pond, marsh, canal)																		4
Lori	Vanadzor	Vanadzor	40.8081	44.4976	1330	Larval sampling	2017-09-29	2017-09-29	(Semi-)permanent water bodies with vegetation (pond, marsh, canal)																				5
Lori	Vanadzor	Vanadzor	40.8081	44.4976	1330	Larval sampling	2017-10-05	2017-10-05	(Semi-)permanent water bodies with vegetation (pond, marsh, canal)																				4
Lori	Vanadzor	Vanadzor	40.8081	44.4976	1330	Larval sampling	2017-10-05	2017-10-05	(Semi-)permanent water bodies with vegetation (pond, marsh, canal)																				3
Lori	Vanadzor	Vanadzor	40.8081	44.4976	1330	Larval sampling	2017-10-05	2017-10-05	(Semi-)permanent water bodies with vegetation (pond, marsh, canal)																			2
Lori	Vanadzor	Vanadzor	40.8081	44.4976	1330	Larval sampling	2017-10-05	2017-10-05	(Semi-)permanent water bodies with vegetation (pond, marsh, canal)													7
Lori	Tashir	Tashir	41.1161	44.2855	1509	EVS with CO2	2017-10-06	2017-10-07		Farm, animal shelter												4
Lori	Tashir	Tashir	41.1161	44.2855	1509	EVS with CO2	2017-10-06	2017-10-07		Farm, animal shelter																	2
Lori	Tumanyan	Tumanyan	41.001	44.6544	925	Larval sampling	2017-10-09	2017-10-09	(Semi-)permanent water bodies with vegetation (pond, marsh, canal)																	4
Lori	Tumanyan	Tumanyan	41.001	44.6544	925	Larval sampling	2017-10-09	2017-10-09	(Semi-)permanent water bodies with vegetation (pond, marsh, canal)																	6
Lori	Vanadzor	Vanadzor	40.8081	44.4976	1330	Larval sampling	2017-10-10	2017-10-10	(Semi-)permanent water bodies with vegetation (pond, marsh, canal)																		3
Lori	Vanadzor	Vanadzor	40.8081	44.4976	1330	Larval sampling	2017-10-10	2017-10-10	(Semi-)permanent water bodies with vegetation (pond, marsh, canal)																		4
Lori	Vanadzor	Vanadzor	40.8081	44.4976	1330	Larval sampling	2017-10-10	2017-10-10	(Semi-)permanent water bodies with vegetation (pond, marsh, canal)																			3
Lori	Teghut	Teghut	41.1109	44.8508	757	EVS with CO2	2017-10-11	2017-10-12		Farm, animal shelter																		3
Lori	Teghut	Teghut	41.1109	44.8508	757	EVS with CO2	2017-10-11	2017-10-12		Farm, animal shelter																			4
Lori	Vanadzor	Vanadzor	40.8081	44.4976	1330	Larval sampling	2017-10-12	2017-10-12	(Semi-)permanent water bodies with vegetation (pond, marsh, canal)													2
Lori	Vanadzor	Vanadzor	40.8081	44.4976	1330	Larval sampling	2017-10-12	2017-10-12	(Semi-)permanent water bodies with vegetation (pond, marsh, canal)													4
Lori	Vanadzor	Vanadzor	40.8081	44.4976	1330	Larval sampling	2017-10-12	2017-10-12	(Semi-)permanent water bodies with vegetation (pond, marsh, canal)													3
Lori	Vanadzor	Vanadzor	40.8081	44.4976	1330	Larval sampling	2017-10-12	2017-10-12	(Semi-)permanent water bodies with vegetation (pond, marsh, canal)													5
Lori	Vanadzor	Vanadzor	40.8081	44.4976	1330	Larval sampling	2017-10-12	2017-10-12	(Semi-)permanent water bodies with vegetation (pond, marsh, canal)																		4
Lori	Alaverdi	Alaverdi	41.0916	44.6588	995	EVS with CO2	2017-10-16	2017-10-17		Farm, animal shelter																	4
Lori	Alaverdi	Alaverdi	41.0916	44.6588	995	EVS with CO2	2017-10-16	2017-10-17		Farm, animal shelter																		3
Lori	Vanadzor	Vanadzor	40.8081	44.4976	1330	Larval sampling	2017-10-17	2017-10-17	(Semi-)permanent water bodies with vegetation (pond, marsh, canal)																				2
Lori	Vanadzor	Vanadzor	40.8081	44.4976	1330	Larval sampling	2017-10-17	2017-10-17	(Semi-)permanent water bodies with vegetation (pond, marsh, canal)													3
Lori	Vanadzor	Vanadzor	40.8081	44.4976	1330	Larval sampling	2017-10-17	2017-10-17	(Semi-)permanent water bodies with vegetation (pond, marsh, canal)													2
Lori	Vanadzor	Vanadzor	40.8081	44.4976	1330	Larval sampling	2017-10-17	2017-10-17	(Semi-)permanent water bodies with vegetation (pond, marsh, canal)													4
Lori	Vanadzor	Vanadzor	40.8081	44.4976	1330	Larval sampling	2017-10-18	2017-10-18	(Semi-)permanent water bodies with vegetation (pond, marsh, canal)																		3
Lori	Vanadzor	Vanadzor	40.8081	44.4976	1330	Larval sampling	2017-10-18	2017-10-18	(Semi-)permanent water bodies with vegetation (pond, marsh, canal)																		3
Lori	Vanadzor	Vanadzor	40.8081	44.4976	1330	EVS with CO2	2017-10-18	2017-10-19	(Semi-)permanent water bodies with vegetation (pond, marsh, canal)	Animal shelter																			2
Lori	Stepanavan	Stepanavan	41.006	44.3833	1417	EVS with CO2	2017-10-19	2017-10-20		Farm, animal shelter																			3
Lori	Stepanavan	Stepanavan	41.006	44.3833	1417	EVS with CO2	2017-10-19	2017-10-20		Farm, animal shelter																			3
Lori	Stepanavan	Stepanavan	41.006	44.3833	1417	EVS with CO2	2017-10-19	2017-10-20		Farm, animal shelter																			2
Lori	Stepanavan	Stepanavan	41.006	44.3833	1417	Larval sampling	2017-10-23	2017-10-23	(Semi-)permanent water bodies with vegetation (pond, marsh, canal)													9
Lori	Stepanavan	Stepanavan	41.006	44.3833	1417	EVS with CO2	2017-10-23	2017-10-24		Farm, animal shelter												2
Lori	Vanadzor	Vanadzor	40.8081	44.4976	1330	EVS with CO2	2017-10-24	2017-10-25		Farm, animal shelter												3
Lori	Vanadzor	Vanadzor	40.8081	44.4976	1330	Larval sampling	2017-10-25	2017-10-25	(Semi-)permanent water bodies with vegetation (pond, marsh, canal)																		4
Lori	Vanadzor	Vanadzor	40.8081	44.4976	1330	Larval sampling	2017-10-25	2017-10-25	(Semi-)permanent water bodies with vegetation (pond, marsh, canal)																		4
Lori	Vanadzor	Vanadzor	40.8081	44.4976	1330	Larval sampling	2017-10-25	2017-10-25	(Semi-)permanent water bodies with vegetation (pond, marsh, canal)																			2
Lori	Vanadzor	Vanadzor	40.8081	44.4976	1330	Larval sampling	2017-10-25	2017-10-25	(Semi-)permanent water bodies with vegetation (pond, marsh, canal)																				5
Lori	Vanadzor	Vanadzor	40.8081	44.4976	1330	Larval sampling	2017-10-25	2017-10-25	(Semi-)permanent water bodies with vegetation (pond, marsh, canal)																				3
Lori	Stepanavan	Stepanavan	41.006	44.3833	1417	Larval sampling	2017-10-26	2017-10-26	(Semi-)permanent water bodies with vegetation (pond, marsh, canal)													4
Lori	Stepanavan	Stepanavan	41.006	44.3833	1417	Larval sampling	2017-10-26	2017-10-26	(Semi-)permanent water bodies with vegetation (pond, marsh, canal)													4
Lori	Urut	Urut	41.0742	44.3918	1457	Larval sampling	2017-10-26	2017-10-26	(Semi-)permanent water bodies with vegetation (pond, marsh, canal)													4
Lori	Vanadzor	Vanadzor	40.8081	44.4976	1330	Larval sampling	2017-10-27	2017-10-27	(Semi-)permanent water bodies with vegetation (pond, marsh, canal)																	2
Lori	Vanadzor	Vanadzor	40.8081	44.4976	1330	Larval sampling	2017-10-27	2017-10-27	(Semi-)permanent water bodies with vegetation (pond, marsh, canal)																	3
Lori	Stepanavan	Stepanavan	41.006	44.3833	1417	EVS with CO2	2017-10-30	2017-10-31		Farm, animal shelter																			2
Lori	Stepanavan	Stepanavan	41.006	44.3833	1417	EVS with CO2	2017-10-30	2017-10-31		Farm, animal shelter																			3
Lori	Stepanavan	Stepanavan	41.006	44.3833	1417	EVS with CO2	2017-10-30	2017-10-31		Farm, animal shelter																			2
Lori	Spitak	Spitak	40.8328	44.2794	1513	EVS with CO2	2017-10-31	2017-10-01		Farm, animal shelter																			3
Lori	Spitak	Spitak	40.8328	44.2794	1513	EVS with CO2	2017-10-31	2017-10-01		Farm, animal shelter																			3
Lori	Alaverdi	Alaverdi	41.0916	44.6588	995	EVS with CO2	2017-12-07	2017-12-07		Farm, animal shelter																	4
Syunik	Sisian	Sisian	39.5346	46.0278	1599	Adult resting catch	2017-04-10	2017-04-10		Farm, animal shelter							2
Syunik	Sisian	Sisian	39.5346	46.0278	1599	Adult resting catch	2017-04-20	2017-04-20		Farm, animal shelter																2
Syunik	Kapan	Kapan	39.2089	46.4056	794	Larval sampling	2017-05-10	2017-05-10	(Semi-)permanent water bodies with vegetation (pond, marsh, canal)																	1
Syunik	Sisian	Sisian	39.5346	46.0278	1599	Larval sampling	2017-05-10	2017-05-10	(Semi-)permanent water bodies with vegetation (pond, marsh, canal)																	1
Syunik	Meghri	Meghri	38.9021	46.2468	680	Larval sampling	2017-05-10	2017-05-10	(Semi-)permanent water bodies with vegetation (pond, marsh, canal)																	1
Syunik	Sisian	Sisian	39.5346	46.0278	1599	Larval sampling	2017-05-10	2017-05-10	(Semi-)permanent water bodies with vegetation (pond, marsh, canal)																	1
Syunik	Sisian	Sisian	39.5346	46.0278	1599	Larval sampling	2017-05-20	2017-05-20	(Semi-)permanent water bodies with vegetation (pond, marsh, canal)													2
Syunik	Meghri	Meghri	38.9021	46.2468	680	Larval sampling	2017-05-20	2017-05-20	(Semi-)permanent water bodies with vegetation (pond, marsh, canal)												2
Syunik	Kapan	Kapan	39.2089	46.4056	794	Larval sampling	2017-05-30	2017-05-30	(Semi-)permanent water bodies with vegetation (pond, marsh, canal)																	2
Syunik	Sisian	Sisian	39.5346	46.0278	1599	Larval sampling	2017-05-30	2017-05-30	(Semi-)permanent water bodies with vegetation (pond, marsh, canal)																		1
Syunik	Meghri	Meghri	38.9021	46.2468	680	Larval sampling	2017-05-30	2017-05-30	(Semi-)permanent water bodies with vegetation (pond, marsh, canal)																	1	1
Syunik	Kapan	Kapan	39.2089	46.4056	794	Larval sampling	2017-06-12	2017-06-12	(Semi-)permanent water bodies with vegetation (pond, marsh, canal)																	1	1
Syunik	Sisian	Sisian	39.5346	46.0278	1599	Larval sampling	2017-06-12	2017-06-12	(Semi-)permanent water bodies with vegetation (pond, marsh, canal)													1					1
Syunik	Meghri	Meghri	38.9021	46.2468	680	Larval sampling	2017-06-12	2017-06-12	(Semi-)permanent water bodies with vegetation (pond, marsh, canal)							1
Syunik	Kapan	Kapan	39.2089	46.4056	794	Larval sampling	2017-06-21	2017-06-21	(Semi-)permanent water bodies with vegetation (pond, marsh, canal)									1
Syunik	Sisian	Sisian	39.5346	46.0278	1599	Adult resting catch	2017-06-21	2017-06-21	(Semi-)permanent water bodies with vegetation (pond, marsh, canal)	animal shelter							1					2
Syunik	Meghri	Meghri	38.9021	46.2468	680	Larval sampling	2017-06-21	2017-06-21	(Semi-)permanent water bodies with vegetation (pond, marsh, canal)																	1
Syunik	Kapan	Kapan	39.2089	46.4056	794	Larval sampling	2017-06-30	2017-06-30	(Semi-)permanent water bodies with vegetation (pond, marsh, canal)							1										1
Syunik	Sisian	Sisian	39.5346	46.0278	1599	Larval sampling	2017-06-30	2017-06-30	(Semi-)permanent water bodies with vegetation (pond, marsh, canal)								1					2
Syunik	Meghri	Meghri	38.9021	46.2468	680	Larval sampling	2017-06-30	2017-06-30	(Semi-)permanent water bodies with vegetation (pond, marsh, canal)															2
Syunik	Kapan	Kapan	39.2089	46.4056	794	Larval sampling	2017-07-10	2017-07-10	(Semi-)permanent water bodies with vegetation (pond, marsh, canal)								1									2
Syunik	Sisian	Sisian	39.5346	46.0278	1599	Larval sampling	2017-07-10	2017-07-10	(Semi-)permanent water bodies with vegetation (pond, marsh, canal)								2					2
Syunik	Meghri	Meghri	38.9021	46.2468	680	Larval sampling	2017-07-10	2017-07-10	(Semi-)permanent water bodies with vegetation (pond, marsh, canal)													3
Syunik	Kapan	Kapan	39.2089	46.4056	794	Larval sampling	2017-07-10	2017-07-10	(Semi-)permanent water bodies with vegetation (pond, marsh, canal)								1									1
Syunik	Sisian	Sisian	39.5346	46.0278	1599	Larval sampling	2017-07-10	2017-07-10	(Semi-)permanent water bodies with vegetation (pond, marsh, canal)																		2
Syunik	Merghi	Merghi	38.9021	46.2468	680	Larval sampling	2017-07-10	2017-07-10	(Semi-)permanent water bodies with vegetation (pond, marsh, canal)								1									1
Syunik	Kapan	Kapan	39.2089	46.4056	794	Larval sampling	2017-07-31	2017-07-31	(Semi-)permanent water bodies with vegetation (pond, marsh, canal)																	2
Syunik	Sisian	Sisian	39.5346	46.0278	1599	Larval sampling	2017-07-31	2017-07-31	(Semi-)permanent water bodies with vegetation (pond, marsh, canal)							1						1
Syunik	Meghri	Meghri	38.9021	46.2468	680	Larval sampling	2017-07-31	2017-07-31	(Semi-)permanent water bodies with vegetation (pond, marsh, canal)																		1
Syunik	Kapan	Kapan	39.2089	46.4056	794	Larval sampling	2017-08-09	2017-08-09	(Semi-)permanent water bodies with vegetation (pond, marsh, canal)								1										2
Syunik	Sisian	Sisian	39.5346	46.0278	1599	Larval sampling	2017-08-09	2017-08-09	(Semi-)permanent water bodies with vegetation (pond, marsh, canal)																		2
Syunik	Kapan	Kapan	39.2089	46.4056	794	Larval sampling	2017-08-21	2017-08-21	(Semi-)permanent water bodies with vegetation (pond, marsh, canal)													2
Syunik	Sisian	Sisian	39.5346	46.0278	1599	Larval sampling	2017-08-21	2017-08-21	(Semi-)permanent water bodies with vegetation (pond, marsh, canal)													2				1
Syunik	Kapan	Kapan	39.2089	46.4056	794	Larval sampling	2017-08-30	2017-08-30	(Semi-)permanent water bodies with vegetation (pond, marsh, canal)								1
Syunik	Sisian	Sisian	39.5346	46.0278	1599	Larval sampling	2017-08-30	2017-08-30	(Semi-)permanent water bodies with vegetation (pond, marsh, canal)																	2
Syunik	Kapan	Kapan	39.2089	46.4056	794	Larval sampling	2017-09-11	2017-09-11	(Semi-)permanent water bodies with vegetation (pond, marsh, canal)													2
Syunik	Sisian	Sisian	39.5346	46.0278	1599	Larval sampling	2017-09-11	2017-09-11	(Semi-)permanent water bodies with vegetation (pond, marsh, canal)							1										2
Syunik	Kapan	Kapan	39.2089	46.4056	794	Larval sampling	2017-09-21	2017-09-21	(Semi-)permanent water bodies with vegetation (pond, marsh, canal)																	2
Syunik	Sisian	Sisian	39.5346	46.0278	1599	Larval sampling	2017-09-21	2017-09-21	(Semi-)permanent water bodies with vegetation (pond, marsh, canal)													1		1
Syunik	Kapan	Kapan	39.2089	46.4056	794	Larval sampling	2017-09-29	2017-09-29	(Semi-)permanent water bodies with vegetation (pond, marsh, canal)													1				2
Syunik	Sisian	Sisian	39.5346	46.0278	1599	Larval sampling	2017-09-29	2017-09-29	(Semi-)permanent water bodies with vegetation (pond, marsh, canal)							1								1
Syunik	Kapan	Kapan	39.2089	46.4056	794	Larval sampling	2017-10-10	2017-10-10	(Semi-)permanent water bodies with vegetation (pond, marsh, canal)													2				1
Syunik	Sisian	Sisian	39.5346	46.0278	1599	Larval sampling	2017-10-10	2017-10-10	(Semi-)permanent water bodies with vegetation (pond, marsh, canal)							1								1
Syunik	Kapan	Kapan	39.2089	46.4056	794	Larval sampling	2017-10-20	2017-10-20	(Semi-)permanent water bodies with vegetation (pond, marsh, canal)																	2
Syunik	Sisian	Sisian	39.5346	46.0278	1599	Larval sampling	2017-10-20	2017-10-20	(Semi-)permanent water bodies with vegetation (pond, marsh, canal)															2		1
Syunik	Kapan	Kapan	39.2089	46.4056	794	Larval sampling	2017-10-30	2017-10-30	(Semi-)permanent water bodies with vegetation (pond, marsh, canal)													1
Tavush	Hovq	Hovq	40.7929	45.0327	1191	Larval sampling	2017-05-06	2017-05-06	(Semi-)permanent water bodies with vegetation (pond, marsh, canal)								1									5
Tavush	Ijevan	Ijevan	40.8794	45.1468	678	Larval sampling	2017-05-06	2017-05-06	(Semi-)permanent water bodies with vegetation (pond, marsh, canal)								2									4
Tavush	Ijevan	Ijevan	40.8794	45.1468	678	Adult resting catch	2017-05-16	2017-05-16		Farm, animal shelter							4
Tavush	Ijevan	Ijevan	40.8794	45.1468	678	Larval sampling	2017-05-18	2017-05-18	(Semi-)permanent water bodies with vegetation (pond, marsh, canal)								2									3
Tavush	Hovq	Hovq	40.7929	45.0327	1191	Larval sampling	2017-05-18	2017-05-18	(Semi-)permanent water bodies with vegetation (pond, marsh, canal)																	3
Tavush	Ijevan	Ijevan	40.8794	45.1468	678	Adult resting catch	2017-05-28	2017-05-28		Farm, animal shelter							6									3
Tavush	Aknaghbyur	Aknaghbyur	40.9621	45.1594	705	Larval sampling	2017-05-29	2017-05-29	(Semi-)permanent water bodies with vegetation (pond, marsh, canal)								4									7
Tavush	Ditavan	Ditavan	40.9752	45.2772	1075	Larval sampling	2017-05-29	2017-05-29	(Semi-)permanent water bodies with vegetation (pond, marsh, canal)
Tavush	Ijevan	Ijevan	40.8794	45.1468	678	Adult resting catch	2017-07-06	2017-07-06		Farm, animal shelter				1	2		23									23
Tavush	Aknaghbyur	Aknaghbyur	40.9621	45.1594	705	Larval sampling	2017-06-20	2017-06-20	(Semi-)permanent water bodies with vegetation (pond, marsh, canal)								3									8
Tavush	Ditavan	Ditavan	40.9752	45.2772	1075	Larval sampling	2017-06-20	2017-06-20	(Semi-)permanent water bodies with vegetation (pond, marsh, canal)																	4
Tavush	Ijevan	Ijevan	40.8794	45.1468	678	Larval sampling	2017-06-21	2017-06-21	(Semi-)permanent water bodies with vegetation (pond, marsh, canal)							1	3									4
Tavush	Ijevan	Ijevan	40.8794	45.1468	678	Adult resting catch	2017-06-21	2017-06-21		Farm, animal shelter							13									10
Tavush	Hovq	Hovq	40.7929	45.0327	1191	Larval sampling	2017-06-28	2017-06-28	(Semi-)permanent water bodies with vegetation (pond, marsh, canal)								3									7
Tavush	Ijevan	Ijevan	40.8794	45.1468	678	Larval sampling	2017-06-28	2017-06-28	(Semi-)permanent water bodies with vegetation (pond, marsh, canal)								3									6
Tavush	Ijevan	Ijevan	40.8794	45.1468	678	Adult resting catch	2017-07-06	2017-07-06		Farm, animal shelter							10									9
Tavush	Aknaghbyur	Aknaghbyur	40.9621	45.1594	705	Larval sampling	2017-07-21	2017-07-21	(Semi-)permanent water bodies with vegetation (pond, marsh, canal)								17									5
Tavush	Ditavan	Ditavan	40.9752	45.2772	1075	Larval sampling	2017-07-21	2017-07-21	(Semi-)permanent water bodies with vegetation (pond, marsh, canal)
Tavush	Hovq	Hovq	40.7929	45.0327	1191	Larval sampling	2017-08-30	2017-08-30	(Semi-)permanent water bodies with vegetation (pond, marsh, canal)								7									7
Tavush	Ijevan	Ijevan	40.8794	45.1468	678	Larval sampling	2017-08-30	2017-08-30	(Semi-)permanent water bodies with vegetation (pond, marsh, canal)								10									8
Tavush	Ijevan	Ijevan	40.8794	45.1468	678	Adult resting catch	2017-08-30	2017-08-30		Farm, animal shelter							37									33
Tavush	Hovq	Hovq	40.7929	45.0327	1191	Larval sampling	2017-09-13	2017-09-13	(Semi-)permanent water bodies with vegetation (pond, marsh, canal)								2									2
Tavush	Ijevan	Ijevan	40.8794	45.1468	678	Adult resting catch	2017-09-13	2017-09-13		Farm, animal shelter							8									11
Tavush	Aknaghbyur	Aknaghbyur	40.9621	45.1594	705	Larval sampling	2017-09-13	2017-09-13	(Semi-)permanent water bodies with vegetation (pond, marsh, canal)								4									2
Tavush	Ditavan	Ditavan	40.9752	45.2772	1075	Larval sampling	2017-09-13	2017-09-13	(Semi-)permanent water bodies with vegetation (pond, marsh, canal)
Tavush	Ijevan	Ijevan	40.8794	45.1468	678	Larval sampling	2017-09-22	2017-09-22	(Semi-)permanent water bodies with vegetation (pond, marsh, canal)																	2
Tavush	Ijevan	Ijevan	40.8794	45.1468	678	Adult resting catch	2017-09-22	2017-09-22		Farm, animal shelter							2									5
Tavush	Aknaghbyur	Aknaghbyur	40.9621	45.1594	705	Larval sampling	2017-09-23	2017-09-23	(Semi-)permanent water bodies with vegetation (pond, marsh, canal)
Tavush	Ditavan	Ditavan	40.9752	45.2772	1075	Larval sampling	2017-09-23	2017-09-23	(Semi-)permanent water bodies with vegetation (pond, marsh, canal)
Tavush	Hovq	Hovq	40.7929	45.0327	1191	Larval sampling	2017-09-25	2017-09-25	(Semi-)permanent water bodies with vegetation (pond, marsh, canal)
Tavush	Ijevan	Ijevan	40.8794	45.1468	678	Larval sampling	2017-09-25	2017-09-25	(Semi-)permanent water bodies with vegetation (pond, marsh, canal)
Tavush	Ijevan	Ijevan	40.8794	45.1468	678	Adult resting catch	2017-09-25	2017-09-25		Farm, animal shelter
Tavush	Aknaghbyur	Aknaghbyur	40.9621	45.1594	705	Larval sampling	2017-06-12	2017-06-12	(Semi-)permanent water bodies with vegetation (pond, marsh, canal)								3									6
Tavush	Ditavan	Ditavan	40.9752	45.2772	1075	Larval sampling	2017-06-12	2017-06-12	(Semi-)permanent water bodies with vegetation (pond, marsh, canal)
Tavush	Bagratashen	Bagratashen	41.2407	44.8236	449	Adult resting catch	2017-06-12	2017-06-12		Park, garden	6
Tavush	Bagratashen	Bagratashen	41.2407	44.8236	449	Larval sampling	2017-06-12	2017-06-12		Park, garden																13
Tavush	Hovq	Hovq	40.7929	45.0327	1191	Larval sampling	2017-07-12	2017-07-12	(Semi-)permanent water bodies with vegetation (pond, marsh, canal)								18									8
Tavush	Ijevan	Ijevan	40.8794	45.1468	678	Larval sampling	2017-07-12	2017-07-12	(Semi-)permanent water bodies with vegetation (pond, marsh, canal)								17									11
Tavush	Ijevan	Ijevan	40.8794	45.1468	678	Adult resting catch	2017-07-12	2017-07-12		Farm, animal shelter							22									25
Tavush	Ijevan	Ijevan	40.8794	45.1468	678	Larval sampling	2017-07-12	2017-07-12	(Semi-)permanent water bodies with vegetation (pond, marsh, canal)								3									5
Tavush	Bagratashen	Bagratashen	41.2407	44.8236	449	Adult resting catch	2017-08-15	2017-08-15		Park, garden	5
Tavush	Bagratashen	Bagratashen	41.2407	44.8236	449	Adult resting catch	2017-09-20	2017-09-20		Park, garden	7
Vayots Dzor	Eghegnadzor	Eghegnadzor	39.7635	45.3307	1242	Larval sampling	2017-05-22	2017-05-22	(Semi-)permanent water bodies with vegetation (pond, marsh, canal)								2							3
Vayots Dzor	Agarakadzor	Agarakadzor	39.7383	45.3513	1124	Larval sampling	2017-05-25	2017-05-25	Man-made (artificial) containers (e.g. tyre, pot, catch basin, pit)															4
Vayots Dzor	Eghegnadzor	Eghegnadzor	39.7635	45.3307	1242	Larval sampling	2017-05-31	2017-05-31	(Semi-)permanent water bodies with vegetation (pond, marsh, canal)						1		5							4
Vayots Dzor	Eghegnadzor	Eghegnadzor	39.7635	45.3307	1242	Larval sampling	2017-05-31	2017-05-31	(Semi-)permanent water bodies with vegetation (pond, marsh, canal)						1									6
Vayots Dzor	Agarakadzor	Agarakadzor	39.7383	45.3513	1124	Larval sampling	2017-05-31	2017-05-31	(Semi-)permanent water bodies with vegetation (pond, marsh, canal)								2							3
Vayots Dzor	Agarakadzor	Agarakadzor	39.7383	45.3513	1124	Larval sampling	2017-05-31	2017-05-31	(Semi-)permanent water bodies with vegetation (pond, marsh, canal)													3						2
Vayots Dzor	Agarakadzor	Agarakadzor	39.7383	45.3513	1124	Larval sampling	2017-05-31	2017-05-31	(Semi-)permanent water bodies with vegetation (pond, marsh, canal)															5				1
Vayots Dzor	Areni	Areni	39.7331	45.1859	987	Larval sampling	2017-05-31	2017-05-31	(Semi-)permanent water bodies with vegetation (pond, marsh, canal)								3
Vayots Dzor	Areni	Areni	39.7331	45.1859	987	Larval sampling	2017-05-31	2017-05-31	(Semi-)permanent water bodies with vegetation (pond, marsh, canal)								4					3
Vayots Dzor	Areni	Areni	39.7331	45.1859	987	Larval sampling	2017-05-31	2017-05-31	(Semi-)permanent water bodies with vegetation (pond, marsh, canal)								2					2
Vayots Dzor	Arpi	Arpi	39.7381	45.2609	1041	Larval sampling	2017-05-31	2017-05-31	(Semi-)permanent water bodies with vegetation (pond, marsh, canal)															5
Vayots Dzor	Agarakadzor	Agarakadzor	39.7383	45.3513	1124	Adult resting catch	2017-05-31	2017-05-31		Farm, animal shelter														2
Vayots Dzor	Agarakadzor	Agarakadzor	39.7383	45.3513	1124	Adult resting catch	2017-05-31	2017-05-31		Farm, animal shelter							2							1
Vayots Dzor	Agarakadzor	Agarakadzor	39.7383	45.3513	1124	Adult resting catch	2017-05-31	2017-05-31		Farm, animal shelter							2
Vayots Dzor	Vayq	Vayq	39.6911	45.4593	1249	Adult resting catch	2017-05-31	2017-05-31		Farm, animal shelter							1							1
Vayots Dzor	Zaritap	Zaritap	39.6368	45.5102	1509	Adult resting catch	2017-05-31	2017-05-31		Farm, animal shelter														1
Vayots Dzor	Martiros	Martiros	39.5977	45.4995	1959	Adult resting catch	2017-05-31	2017-05-31		Farm, animal shelter														1
Vayots Dzor	Agarakadzor	Agarakadzor	39.7383	45.3513	1124	EVS with CO2	2017-05-31	2017-06-01		Farm, animal shelter														6
Vayots Dzor	Gomq	Gomq	39.6288	45.572	1845	Larval sampling	2017-06-05	2017-06-05	(Semi-)permanent water bodies with vegetation (pond, marsh, canal)								3							7
Vayots Dzor	Gomq	Gomq	39.6288	45.572	1845	Larval sampling	2017-06-05	2017-06-05	(Semi-)permanent water bodies with vegetation (pond, marsh, canal)								2							5
Vayots Dzor	Gomq	Gomq	39.6288	45.572	1845	Larval sampling	2017-06-05	2017-06-05	Man-made (artificial) containers (e.g. tyre, pot, catch basin, pit)													5
Vayots Dzor	Gomq	Gomq	39.6288	45.572	1845	Adult resting catch	2017-06-05	2017-06-05		Farm, animal shelter																3
Vayots Dzor	Gomq	Gomq	39.6288	45.572	1845	Adult resting catch	2017-06-05	2017-06-05		Farm, animal shelter							1
Vayots Dzor	Gomq	Gomq	39.6288	45.572	1845	Adult resting catch	2017-06-05	2017-06-05		Farm, animal shelter							2							2
Vayots Dzor	Eghegnadzor	Eghegnadzor	39.7635	45.3307	1242	Larval sampling	2017-06-09	2017-06-09	(Semi-)permanent water bodies with vegetation (pond, marsh, canal)																	2
Vayots Dzor	Eghegnadzor	Eghegnadzor	39.7635	45.3307	1242	EVS with CO2	2017-06-09	2017-06-09		Farm, animal shelter							1							2
Vayots Dzor	Eghegnadzor	Eghegnadzor	39.7635	45.3307	1242	Larval sampling	2017-06-09	2017-06-09	(Semi-)permanent water bodies with vegetation (pond, marsh, canal)								2							3
Vayots Dzor	Eghegnadzor	Eghegnadzor	39.7635	45.3307	1242	Larval sampling	2017-06-09	2017-06-09		Farm, animal shelter							1
Vayots Dzor	Eghegnadzor	Eghegnadzor	39.7635	45.3307	1242	Larval sampling	2017-06-09	2017-06-09	(Semi-)permanent water bodies with vegetation (pond, marsh, canal)															1
Vayots Dzor	Agarakadzor	Agarakadzor	39.7383	45.3513	1124	Larval sampling	2017-06-09	2017-06-09	(Semi-)permanent water bodies with vegetation (pond, marsh, canal)															1
Vayots Dzor	Agarakadzor	Agarakadzor	39.7383	45.3513	1124	Larval sampling	2017-06-09	2017-06-09	(Semi-)permanent water bodies with vegetation (pond, marsh, canal)															1
Vayots Dzor	Agarakadzor	Agarakadzor	39.7383	45.3513	1124	Larval sampling	2017-06-09	2017-06-09	(Semi-)permanent water bodies with vegetation (pond, marsh, canal)															2
Vayots Dzor	Vayq	Vayq	39.6911	45.4593	1249	Adult resting catch	2017-06-12	2017-06-12		Farm, animal shelter							1
Vayots Dzor	Zaritap	Zaritap	39.6368	45.5102	1509	Adult resting catch	2017-06-12	2017-06-12		Farm, animal shelter							1							1
Vayots Dzor	kechut	kechut	39.8047	45.6699	1973	Adult resting catch	2017-06-12	2017-06-12		Farm, animal shelter														1
Vayots Dzor	Jermuk	Jermuk	39.8172	45.6727	2039	EVS with CO2	2017-06-12	2017-06-13		Farm, animal shelter														1
Vayots Dzor	Gndevaz	Gndevaz	39.7591	45.6253	1877	EVS with CO2	2017-06-24	2017-06-14		Farm, animal shelter							1
Vayots Dzor	Eghegnadzor	Eghegnadzor	39.7635	45.3307	1242	EVS with CO2	2017-06-25	2017-06-26		Farm, animal shelter							1							1
Vayots Dzor	Eghegnadzor	Eghegnadzor	39.7635	45.3307	1242	Adult resting catch	2017-06-25	2017-06-25		Farm, animal shelter																1
Vayots Dzor	Agarakadzor	Agarakadzor	39.7383	45.3513	1124	EVS with CO2	2017-06-27	2017-06-28		Farm, animal shelter							1							1
Vayots Dzor	Agarakadzor	Agarakadzor	39.7383	45.3513	1124	Adult resting catch	2017-06-28	2017-06-28		Farm, animal shelter																1
Vayots Dzor	Agarakadzor	Agarakadzor	39.7383	45.3513	1124	Adult resting catch	2017-06-28	2017-06-28		Farm, animal shelter														1
Vayots Dzor	Vayq	Vayq	39.6911	45.4593	1249	Adult resting catch	2017-06-29	2017-06-29		Farm, animal shelter																		1
Vayots Dzor	Zaritap	Zaritap	39.6368	45.5102	1509	Adult resting catch	2017-06-29	2017-06-29		Farm, animal shelter														2
Vayots Dzor	Zaritap	Zaritap	39.6368	45.5102	1509	Adult resting catch	2017-06-29	2017-06-29		Farm, animal shelter							1
Vayots Dzor	Vayq	Vayq	39.6911	45.4593	1249	Larval sampling	2017-07-03	2017-07-03	(Semi-)permanent water bodies with vegetation (pond, marsh, canal)							1								3
Vayots Dzor	Vayq	Vayq	39.6911	45.4593	1249	Larval sampling	2017-07-03	2017-07-03	(Semi-)permanent water bodies with vegetation (pond, marsh, canal)								4					1
Vayots Dzor	Vayq	Vayq	39.6911	45.4593	1249	Adult resting catch	2017-07-03	2017-07-03		Farm, animal shelter																2
Vayots Dzor	Vayq	Vayq	39.6911	45.4593	1249	Adult resting catch	2017-07-03	2017-07-03		Farm, animal shelter																1
Vayots Dzor	Vayq	Vayq	39.6911	45.4593	1249	Adult resting catch	2017-07-03	2017-07-03		Farm, animal shelter							1
Vayots Dzor	Vayq	Vayq	39.6911	45.4593	1249	Adult resting catch	2017-07-03	2017-07-03		Farm, animal shelter							1
Vayots Dzor	Eghegnadzor	Eghegnadzor	39.7635	45.3307	1242	Larval sampling	2017-07-04	2017-07-04	(Semi-)permanent water bodies with vegetation (pond, marsh, canal)															3
Vayots Dzor	Eghegnadzor	Eghegnadzor	39.7635	45.3307	1242	Larval sampling	2017-07-04	2017-07-04	(Semi-)permanent water bodies with vegetation (pond, marsh, canal)							2												4
Vayots Dzor	Eghegnadzor	Eghegnadzor	39.7635	45.3307	1242	Adult resting catch	2017-07-04	2017-07-04		Farm, animal shelter						1								2
Vayots Dzor	Eghegnadzor	Eghegnadzor	39.7635	45.3307	1242	Adult resting catch	2017-07-04	2017-07-04		Farm, animal shelter							2							2
Vayots Dzor	Eghegnadzor	Eghegnadzor	39.7635	45.3307	1242	Adult resting catch	2017-07-04	2017-07-04		Farm, animal shelter																2
Vayots Dzor	Eghegnadzor	Eghegnadzor	39.7635	45.3307	1242	Adult resting catch	2017-07-04	2017-07-04		Farm, animal shelter														5
Vayots Dzor	Agarakadzor	Agarakadzor	39.7383	45.3513	1124	Adult resting catch	2017-07-06	2017-07-06		Farm, animal shelter							2
Vayots Dzor	Eghegnadzor	Eghegnadzor	39.7635	45.3307	1242	Larval sampling	2017-07-10	2017-07-10	(Semi-)permanent water bodies with vegetation (pond, marsh, canal)								2
Vayots Dzor	Eghegnadzor	Eghegnadzor	39.7635	45.3307	1242	Larval sampling	2017-07-10	2017-07-10	(Semi-)permanent water bodies with vegetation (pond, marsh, canal)													2
Vayots Dzor	Eghegnadzor	Eghegnadzor	39.7635	45.3307	1242	EVS with CO2	2017-07-10	2017-07-11		Farm, animal shelter														1
Vayots Dzor	Eghegnadzor	Eghegnadzor	39.7635	45.3307	1242	Adult resting catch	2017-07-10	2017-07-10		Farm, animal shelter						1
Vayots Dzor	Agarakadzor	Agarakadzor	39.7383	45.3513	1124	Adult resting catch	2017-07-10	2017-07-10		Farm, animal shelter							1							2
Vayots Dzor	Areni	Areni	39.7331	45.1859	987	Adult resting catch	2017-07-10	2017-07-10		Farm, animal shelter							1							1
Vayots Dzor	Vayq	Vayq	39.6911	45.4593	1249	Larval sampling	2017-07-12	2017-07-12	(Semi-)permanent water bodies with vegetation (pond, marsh, canal)								1					1
Vayots Dzor	Vayq	Vayq	39.6911	45.4593	1249	Adult resting catch	2017-07-12	2017-07-12		Farm, animal shelter																1
Vayots Dzor	Vayq	Vayq	39.6911	45.4593	1249	Adult resting catch	2017-07-12	2017-07-12		Farm, animal shelter						1
Vayots Dzor	Zaritap	Zaritap	39.6368	45.5102	1509	Adult resting catch	2017-07-13	2017-07-13		Farm, animal shelter					1
Vayots Dzor	Martiros	Martiros	39.5977	45.4995	1959	Adult resting catch	2017-07-13	2017-07-13		Farm, animal shelter							1
Vayots Dzor	Martiros	Martiros	39.5977	45.4995	1959	Adult resting catch	2017-07-13	2017-07-13		Farm, animal shelter																		1
Vayots Dzor	Gndevaz	Gndevaz	39.7591	45.6253	1877	Adult resting catch	2017-07-17	2017-07-17		Farm, animal shelter																		1
Vayots Dzor	Eghegnadzor	Eghegnadzor	39.7635	45.3307	1242	Larval sampling	2017-07-24	2017-07-24	(Semi-)permanent water bodies with vegetation (pond, marsh, canal)								3							1
Vayots Dzor	Malishka	Malishka	39.7371	45.3925	1177	Larval sampling	2017-07-24	2017-07-24	(Semi-)permanent water bodies with vegetation (pond, marsh, canal)							1						3
Vayots Dzor	Agarakadzor	Agarakadzor	39.7383	45.3513	1124	Larval sampling	2017-07-25	2017-07-25	(Semi-)permanent water bodies with vegetation (pond, marsh, canal)																			1
Vayots Dzor	Agarakadzor	Agarakadzor	39.7383	45.3513	1124	Larval sampling	2017-07-25	2017-07-25	(Semi-)permanent water bodies with vegetation (pond, marsh, canal)						1
Vayots Dzor	Areni	Areni	39.7331	45.1859	987	Larval sampling	2017-07-25	2017-07-25	(Semi-)permanent water bodies with vegetation (pond, marsh, canal)												1
Vayots Dzor	Areni	Areni	39.7331	45.1859	987	Larval sampling	2017-07-25	2017-07-25	(Semi-)permanent water bodies with vegetation (pond, marsh, canal)												2
Vayots Dzor	Vayq	Vayq	39.6911	45.4593	1249	Larval sampling	2017-07-26	2017-07-26	(Semi-)permanent water bodies with vegetation (pond, marsh, canal)						2		3
Vayots Dzor	Vayq	Vayq	39.6911	45.4593	1249	Larval sampling	2017-07-26	2017-07-26	(Semi-)permanent water bodies with vegetation (pond, marsh, canal)															1
Vayots Dzor	Martiros	Martiros	39.5977	45.4995	1959	Larval sampling	2017-07-27	2017-07-27	(Semi-)permanent water bodies with vegetation (pond, marsh, canal)															1
Vayots Dzor	Zaritap	Zaritap	39.6368	45.5102	1509	Larval sampling	2017-07-27	2017-07-27	(Semi-)permanent water bodies with vegetation (pond, marsh, canal)													1
Vayots Dzor	Zaritap	Zaritap	39.6368	45.5102	1509	Larval sampling	2017-07-27	2017-07-27	(Semi-)permanent water bodies with vegetation (pond, marsh, canal)													2
Vayots Dzor	Zaritap	Zaritap	39.6368	45.5102	1509	Larval sampling	2017-07-27	2017-07-27	(Semi-)permanent water bodies with vegetation (pond, marsh, canal)													1
Vayots Dzor	Jermuk	Jermuk	39.8172	45.6727	2039	Larval sampling	2017-07-28	2017-07-28	(Semi-)permanent water bodies with vegetation (pond, marsh, canal)								2					4		1
Vayots Dzor	Eghegnadzor	Eghegnadzor	39.7635	45.3307	1242	EVS with CO2	2017-07-28	2017-07-29		Farm, animal shelter							1							2
Vayots Dzor	Eghegnadzor	Eghegnadzor	39.7635	45.3307	1242	Adult resting catch	2017-07-28	2017-07-28		Farm, animal shelter							1							3
Vayots Dzor	Eghegnadzor	Eghegnadzor	39.7635	45.3307	1242	Adult resting catch	2017-07-28	2017-07-28		Farm, animal shelter						1
Vayots Dzor	Vayq	Vayq	39.6911	45.4593	1249	Adult resting catch	2017-07-28	2017-07-28		Farm, animal shelter							1							1
Vayots Dzor	Zaritap	Zaritap	39.6368	45.5102	1509	Adult resting catch	2017-07-29	2017-07-29		Farm, animal shelter												2
Vayots Dzor	Martiros	Martiros	39.5977	45.4995	1959	Adult resting catch	2017-07-29	2017-07-29		Farm, animal shelter														1
Vayots Dzor	Martiros	Martiros	39.5977	45.4995	1959	Adult resting catch	2017-07-29	2017-07-29		Farm, animal shelter							1
Vayots Dzor	kechut	kechut	39.8047	45.6699	1973	Adult resting catch	2017-07-29	2017-07-29		Farm, animal shelter							3
Vayots Dzor	kechut	kechut	39.8047	45.6699	1973	Adult resting catch	2017-07-29	2017-07-29		Farm, animal shelter														1
Vayots Dzor	Jermuk	Jermuk	39.8172	45.6727	2039	EVS with CO2	2017-07-29	2017-07-30		Park, garden							2							1
Vayots Dzor	Jermuk	Jermuk	39.8172	45.6727	2039	Larval sampling	2017-07-29	2017-07-29	(Semi-)permanent water bodies with vegetation (pond, marsh, canal)															1
Vayots Dzor	Jermuk	Jermuk	39.8172	45.6727	2039	Larval sampling	2017-07-29	2017-07-29	(Semi-)permanent water bodies with vegetation (pond, marsh, canal)								1
Vayots Dzor	Jermuk	Jermuk	39.8172	45.6727	2039	Larval sampling	2017-07-29	2017-07-29	(Semi-)permanent water bodies with vegetation (pond, marsh, canal)								2							1
Vayots Dzor	Agarakadzor	Agarakadzor	39.7383	45.3513	1124	Larval sampling	2017-08-05	2017-08-05	Man-made (artificial) containers (e.g. tyre, pot, catch basin, pit)													1
Vayots Dzor	Agarakadzor	Agarakadzor	39.7383	45.3513	1124	Larval sampling	2017-08-05	2017-08-05	(Semi-)permanent water bodies with vegetation (pond, marsh, canal)								2							3
Vayots Dzor	Areni	Areni	39.7331	45.1859	987	Larval sampling	2017-08-05	2017-08-05	(Semi-)permanent water bodies with vegetation (pond, marsh, canal)								1
Vayots Dzor	Areni	Areni	39.7331	45.1859	987	Larval sampling	2017-08-05	2017-08-05	(Semi-)permanent water bodies with vegetation (pond, marsh, canal)													3
Vayots Dzor	Martiros	Martiros	39.5977	45.4995	1959	Larval sampling	2017-08-05	2017-08-05	(Semi-)permanent water bodies with vegetation (pond, marsh, canal)															1
Vayots Dzor	Zaritap	Zaritap	39.6368	45.5102	1509	Larval sampling	2017-08-09	2017-08-09	(Semi-)permanent water bodies with vegetation (pond, marsh, canal)													1
Vayots Dzor	Jermuk	Jermuk	39.8172	45.6727	2039	Larval sampling	2017-08-10	2017-08-10	(Semi-)permanent water bodies with vegetation (pond, marsh, canal)								1
Vayots Dzor	Jermuk	Jermuk	39.8172	45.6727	2039	Larval sampling	2017-08-10	2017-08-10	(Semi-)permanent water bodies with vegetation (pond, marsh, canal)
Vayots Dzor	Kechut	Kechut	39.8047	45.6699	1973	Larval sampling	2017-08-10	2017-08-10	(Semi-)permanent water bodies with vegetation (pond, marsh, canal)															1
Vayots Dzor	Gndevaz	Gndevaz	39.7591	45.6253	1877	Larval sampling	2017-08-10	2017-08-10	(Semi-)permanent water bodies with vegetation (pond, marsh, canal)								1					1
Vayots Dzor	Areni	Areni	39.7331	45.1859	987	Adult resting catch	2017-08-10	2017-08-10		Farm, animal shelter							1							1
Vayots Dzor	Vayq	Vayq	39.6911	45.4593	1249	Adult resting catch	2017-08-10	2017-08-10		Farm, animal shelter							1
Vayots Dzor	Zaritap	Zaritap	39.6368	45.5102	1509	Adult resting catch	2017-08-11	2017-08-11		Farm, animal shelter														2
Vayots Dzor	Martiros	Martiros	39.5977	45.4995	1959	Adult resting catch	2017-08-11	2017-08-11		Farm, animal shelter																		1
Vayots Dzor	Martiros	Martiros	39.5977	45.4995	1959	Adult resting catch	2017-08-11	2017-08-11		Farm, animal shelter						1
Vayots Dzor	Jermuk	Jermuk	39.8172	45.6727	2039	Adult resting catch	2017-08-11	2017-08-11		Farm, animal shelter							1							1
Vayots Dzor	Jermuk	Jermuk	39.8172	45.6727	2039	Adult resting catch	2017-08-11	2017-08-11		Farm, animal shelter														1
Vayots Dzor	Gmdevaz	Gmdevaz	39.7591	45.6253	1877	Larval sampling	2017-08-11	2017-08-11	(Semi-)permanent water bodies with vegetation (pond, marsh, canal)								1					1
Vayots Dzor	kechut	kechut	39.8047	45.6699	1973	Adult resting catch	2017-08-11	2017-08-11		Farm, animal shelter							1							1
Vayots Dzor	kechut	kechut	39.8047	45.6699	1973	Adult resting catch	2017-08-11	2017-08-11	(Semi-)permanent water bodies with vegetation (pond, marsh, canal)						2
Vayots Dzor	kechut	kechut	39.8047	45.6699	1973	Adult resting catch	2017-08-11	2017-08-11		Farm, animal shelter														1
Vayots Dzor	Jermuk	Jermuk	39.8172	45.6727	2039	Larval sampling	2017-08-11	2017-08-11	Man-made (artificial) containers (e.g. tyre, pot, catch basin, pit)								1							1
Vayots Dzor	Eghegnadzor	Eghegnadzor	39.7635	45.3307	1242	Adult resting catch	2017-08-14	2017-08-14		Farm, animal shelter						2
Vayots Dzor	Vayq	Vayq	39.6911	45.4593	1249	Adult resting catch	2017-08-21	2017-08-21		Farm, animal shelter																		1
Vayots Dzor	Martiros	Martiros	39.5977	45.4995	1959	Adult resting catch	2017-08-23	2017-08-23		Farm, animal shelter											1
Vayots Dzor	Areni	Areni	39.7331	45.1859	987	Larval sampling	2017-08-23	2017-08-23	(Semi-)permanent water bodies with vegetation (pond, marsh, canal)													1
Vayots Dzor	Agarakadzor	Agarakadzor	39.7383	45.3513	1124	Larval sampling	2017-08-23	2017-08-23	(Semi-)permanent water bodies with vegetation (pond, marsh, canal)													1
Vayots Dzor	Agarakadzor	Agarakadzor	39.7383	45.3513	1124	Larval sampling	2017-08-23	2017-08-23	(Semi-)permanent water bodies with vegetation (pond, marsh, canal)												1
Vayots Dzor	Agarakadzor	Agarakadzor	39.7383	45.3513	1124	Larval sampling	2017-08-23	2017-08-23	(Semi-)permanent water bodies with vegetation (pond, marsh, canal)															1
Vayots Dzor	Vayq	Vayq	39.6911	45.4593	1249	Larval sampling	2017-08-24	2017-08-24	(Semi-)permanent water bodies with vegetation (pond, marsh, canal)															1
Vayots Dzor	Jermuk	Jermuk	39.8047	45.6699	1973	Larval sampling	2017-08-25	2017-08-25	(Semi-)permanent water bodies with vegetation (pond, marsh, canal)															1
Vayots Dzor	kechut	kechut	39.8047	45.6699	1973	Larval sampling	2017-08-25	2017-08-25	(Semi-)permanent water bodies with vegetation (pond, marsh, canal)								1
Vayots Dzor	Gndevaz	Gndevaz	39.7591	45.6253	1877	Larval sampling	2017-08-25	2017-08-25	(Semi-)permanent water bodies with vegetation (pond, marsh, canal)													1
Vayots Dzor	Jermuk	Jermuk	39.8172	45.6727	2039	Larval sampling	2017-08-29	2017-08-29	(Semi-)permanent water bodies with vegetation (pond, marsh, canal)								1
Vayots Dzor	kechut	kechut	39.8047	45.6699	1973	Larval sampling	2017-08-29	2017-08-29	(Semi-)permanent water bodies with vegetation (pond, marsh, canal)													1
Vayots Dzor	Eghegnadzor	Eghegnadzor	39.7635	45.3307	1242	Larval sampling	2017-09-13	2017-09-13	(Semi-)permanent water bodies with vegetation (pond, marsh, canal)						1
Vayots Dzor	Agarakadzor	Agarakadzor	39.7383	45.3513	1124	Larval sampling	2017-09-13	2017-09-13	Man-made (artificial) containers (e.g. tyre, pot, catch basin, pit)													2
Vayots Dzor	Agarakadzor	Agarakadzor	39.7383	45.3513	1124	Larval sampling	2017-09-13	2017-09-13	(Semi-)permanent water bodies with vegetation (pond, marsh, canal)								1
Vayots Dzor	Vayq	Vayq	39.6911	45.4593	1249	Larval sampling	2017-09-14	2017-09-14	(Semi-)permanent water bodies with vegetation (pond, marsh, canal)								1							1
Vayots Dzor	Vayq	Vayq	39.6911	45.4593	1249	Larval sampling	2017-09-14	2017-09-14	(Semi-)permanent water bodies with vegetation (pond, marsh, canal)													2
Vayots Dzor	Zaritap	Zaritap	39.6368	45.5102	1509	Larval sampling	2017-09-14	2017-09-14	(Semi-)permanent water bodies with vegetation (pond, marsh, canal)															1
Vayots Dzor	Zaritap	Zaritap	39.6368	45.5102	1509	Larval sampling	2017-09-14	2017-09-14	(Semi-)permanent water bodies with vegetation (pond, marsh, canal)								2					1
Vayots Dzor	Eghegnadzor	Eghegnadzor	39.7635	45.3307	1242	EVS with CO2	2017-09-14	2017-09-15		Farm, animal shelter							1							2
Vayots Dzor	Agarakadzor	Agarakadzor	39.7383	45.3513	1124	EVS with CO2	2017-09-14	2017-09-15		Farm, animal shelter														2
Vayots Dzor	Areni	Areni	39.7331	45.1859	987	EVS with CO2	2017-09-14	2017-09-15		Farm, animal shelter							1							1
Vayots Dzor	Vayq	Vayq	39.6911	45.4593	1249	Adult resting catch	2017-09-14	2017-09-14		Farm, animal shelter														2
Vayots Dzor	Vayq	Vayq	39.6911	45.4593	1249	Adult resting catch	2017-09-14	2017-09-14		Farm, animal shelter						1
Vayots Dzor	Zaritap	Zaritap	39.6368	45.5102	1509	Adult resting catch	2017-09-14	2017-09-14		Farm, animal shelter																		1
Vayots Dzor	Zaritap	Zaritap	39.6368	45.5102	1509	Adult resting catch	2017-09-14	2017-09-14		Farm, animal shelter						1
Vayots Dzor	Martiros	Martiros	39.5977	45.4995	1959	Adult resting catch	2017-09-14	2017-09-14		Farm, animal shelter														1
Vayots Dzor	kechut	kechut	39.8047	45.6699	1973	Adult resting catch	2017-09-22	2017-09-22		Farm, animal shelter							1							1
Vayots Dzor	Jermuk	Jermuk	39.8172	45.6727	2039	Adult resting catch	2017-09-22	2017-09-22		Farm, animal shelter														1
Vayots Dzor	Jermuk	Jermuk	39.8172	45.6727	2039	Larval sampling	2017-09-22	2017-09-22	(Semi-)permanent water bodies with vegetation (pond, marsh, canal)								1
Vayots Dzor	Jermuk	Jermuk	39.8172	45.6727	2039	Larval sampling	2017-09-22	2017-09-22	(Semi-)permanent water bodies with vegetation (pond, marsh, canal)													1
Vayots Dzor	kechut	kechut	39.8047	45.6699	1973	Larval sampling	2017-09-22	2017-09-22	Man-made (artificial) containers (e.g. tyre, pot, catch basin, pit)													1
Vayots Dzor	Vayq	Vayq	39.6911	45.4593	1249	Larval sampling	2017-09-26	2017-09-26	(Semi-)permanent water bodies with vegetation (pond, marsh, canal)													1
Vayots Dzor	Vayq	Vayq	39.6911	45.4593	1249	Larval sampling	2017-09-26	2017-09-26	(Semi-)permanent water bodies with vegetation (pond, marsh, canal)								2							1
Vayots Dzor	Vayq	Vayq	39.6911	45.4593	1249	Larval sampling	2017-09-26	2017-09-26	(Semi-)permanent water bodies with vegetation (pond, marsh, canal)															2
Vayots Dzor	Martiros	Martiros	39.5977	45.4995	1959	Larval sampling	2017-09-26	2017-09-26	(Semi-)permanent water bodies with vegetation (pond, marsh, canal)								2					1
Vayots Dzor	Zaritap	Zaritap	39.6368	45.5102	1509	Larval sampling	2017-09-26	2017-09-26	(Semi-)permanent water bodies with vegetation (pond, marsh, canal)															1
Vayots Dzor	Zaritap	Zaritap	39.6368	45.5102	1509	Larval sampling	2017-09-26	2017-09-26	(Semi-)permanent water bodies with vegetation (pond, marsh, canal)															1
Vayots Dzor	Zaritap	Zaritap	39.6368	45.5102	1509	Larval sampling	2017-09-26	2017-09-26	(Semi-)permanent water bodies with vegetation (pond, marsh, canal)								1							1
Vayots Dzor	Agarakadzor	Agarakadzor	39.7383	45.3513	1124	Larval sampling	2017-09-27	2017-09-27	(Semi-)permanent water bodies with vegetation (pond, marsh, canal)								1							2
Vayots Dzor	Agarakadzor	Agarakadzor	39.7383	45.3513	1124	Larval sampling	2017-09-27	2017-09-27	(Semi-)permanent water bodies with vegetation (pond, marsh, canal)								1
Vayots Dzor	Agarakadzor	Agarakadzor	39.7383	45.3513	1124	Larval sampling	2017-09-27	2017-09-27	(Semi-)permanent water bodies with vegetation (pond, marsh, canal)															1
Vayots Dzor	Areni	Areni	39.7331	45.1859	987	Larval sampling	2017-09-27	2017-09-27	(Semi-)permanent water bodies with vegetation (pond, marsh, canal)								1							3
Vayots Dzor	Eghegnadzor	Eghegnadzor	39.7635	45.3307	1242	Larval sampling	2017-09-27	2017-09-27	(Semi-)permanent water bodies with vegetation (pond, marsh, canal)								1
Vayots Dzor	Eghegnadzor	Eghegnadzor	39.7635	45.3307	1242	Larval sampling	2017-09-27	2017-09-27	(Semi-)permanent water bodies with vegetation (pond, marsh, canal)								1							2
Vayots Dzor	Eghegnadzor	Eghegnadzor	39.7635	45.3307	1242	Larval sampling	2017-09-27	2017-09-27	(Semi-)permanent water bodies with vegetation (pond, marsh, canal)													3
Vayots Dzor	Jermuk	Jermuk	39.8172	45.6727	2039	Larval sampling	2017-09-29	2017-09-29	(Semi-)permanent water bodies with vegetation (pond, marsh, canal)								1
Vayots Dzor	kechut	kechut	39.8047	45.6699	1973	Larval sampling	2017-09-29	2017-09-29	(Semi-)permanent water bodies with vegetation (pond, marsh, canal)													1
Vayots Dzor	Arpi	Arpi	39.7381	45.2609	1041	Larval sampling	2017-10-04	2017-10-04	(Semi-)permanent water bodies with vegetation (pond, marsh, canal)													1
Vayots Dzor	Malishka	Malishka	39.7371	45.3925	1177	EVS with CO2	2017-10-04	2017-10-05		Farm, animal shelter						1
Vayots Dzor	Saravan	Saravan	39.7209	45.6481	1698	Larval sampling	2017-10-05	2017-10-05		Farm, animal shelter							1
Vayots Dzor	Saravan	Saravan	39.7209	45.6481	1698	Larval sampling	2017-10-05	2017-10-05	Man-made (artificial) containers (e.g. tyre, pot, catch basin, pit)													1
Vayots Dzor	Gomq	Gwmq	39.6288	45.572	1845	Larval sampling	2017-10-05	2017-10-05		Farm, animal shelter							1
Vayots Dzor	Martiros	Martiros	39.5977	45.4995	1959	Larval sampling	2017-10-16	2017-10-16		Farm, animal shelter														1
Vayots Dzor	Agarakadzor	Agarakadzor	39.7383	45.3513	1124	EVS with CO2	2017-10-16	2017-10-17		Farm, animal shelter						1
Vayots Dzor	Areni	Areni	39.7331	45.1859	987	Adult resting catch	2017-10-16	2017-10-16		Farm, animal shelter														1
Vayots Dzor	Eghegnadzor	Eghegnadzor	39.7635	45.3307	1242	EVS with CO2	2017-10-17	2017-10-18		Farm, animal shelter														1
Vayots Dzor	Vayq	Vayq	39.6911	45.4593	1249	Larval sampling	2017-10-26	2017-10-26		Farm, animal shelter														2
Vayots Dzor	Vayq	Vayq	39.6911	45.4593	1249	Larval sampling	2017-10-26	2017-10-26		Farm, animal shelter							1							1
Vayots Dzor	Martiros	Martiros	39.5977	45.4995	1959	Larval sampling	2017-10-26	2017-10-26		Farm, animal shelter														2
Vayots Dzor	Martiros	Martiros	39.5977	45.4995	1959	Larval sampling	2017-10-26	2017-10-26		Farm, animal shelter						1								1
Vayots Dzor	Zaritap	Zaritap	39.6368	45.5102	1509	Larval sampling	2017-10-26	2017-10-26		Farm, animal shelter						2								2
Vayots Dzor	Zaritap	Zaritap	39.6368	45.5102	1509	Larval sampling	2017-10-26	2017-10-26		Farm, animal shelter														1
Vayots Dzor	Agarakadzor	Agarakadzor	39.7383	45.3513	1124	EVS with CO2	2017-10-27	2017-10-28		Farm, animal shelter														1
Vayots Dzor	Eghegnadzor	Eghegnadzor	39.7635	45.3307	1242	Larval sampling	2017-10-27	2017-10-27		Farm, animal shelter							1
Vayots Dzor	Areni	Areni	39.7331	45.1859	987	Larval sampling	2017-10-27	2017-10-27		Farm, animal shelter														1
Vayots Dzor	Kechut	Kechut	39.8047	45.6699	1973	Larval sampling	2017-10-29	2017-10-29		Farm, animal shelter							1
Vayots Dzor	kechut	kechut	39.8047	45.6699	1973	Larval sampling	2017-10-29	2017-10-29		Farm, animal shelter														1
Vayots Dzor	Gndevaz	Gndevaz	39.7591	45.6253	1877	Larval sampling	2017-10-29	2017-10-29		Farm, animal shelter														1
Vayots Dzor	Gndevaz	Gndevaz	39.7591	45.6253	1877	Larval sampling	2017-10-29	2017-10-29		Farm, animal shelter						1
Vayots Dzor	Jermuk	Jermuk	39.8172	45.6727	2039	Larval sampling	2017-10-29	2017-10-29		Farm, animal shelter						1	1							2
Yerevan	Arabkir	Arabkir	40.2112	44.5089	1185	Adult resting catch	2017-04-08	2017-04-08		Farm, animal shelter							1
Yerevan	Shengavit	Shengavit	40.1385	44.479	915	Adult resting catch	2017-04-13	2017-04-13		Farm, animal shelter																1
Yerevan	Jrashen	Jrashen	40.1385	44.564	1112	Adult resting catch	2017-04-14	2017-04-14		Farm, animal shelter																1
Yerevan	Haghtanak	Haghtanak	40.1892	44.4208	936	Adult resting catch	2017-04-14	2017-04-14		Farm, animal shelter																1
Yerevan	Shengavit	Odesa Madoyan	40.1385	44.479	915	Larval sampling	2017-04-19	2017-04-19	(Semi-)permanent water bodies with vegetation (pond, marsh, canal)																	1
Yerevan	Tichina	Tichina	40.1863	44.4452	962	Adult resting catch	2017-04-19	2017-04-19		Farm, animal shelter																5
Yerevan	Silikyan	Silikyan	40.2153	44.4307	1059	Adult resting catch	2017-04-20	2017-04-20		Farm, animal shelter																4
Yerevan	Jrashen	Jrashen	40.1385	44.564	1112	Larval sampling	2017-04-21	2017-04-21	(Semi-)permanent water bodies with vegetation (pond, marsh, canal)																	1
Yerevan	Norq	Norq	40.1899	44.5355	1139	Adult resting catch	2017-04-25	2017-04-25		Farm, animal shelter																1
Yerevan	Norq	Norq	40.1899	44.5355	1139	Adult resting catch	2017-04-25	2017-04-25		Farm, animal shelter																1
Yerevan	Haghtanak	Haghtanak	40.1892	44.4208	936	Adult resting catch	2017-04-25	2017-04-25		Farm, animal shelter																5
Yerevan	Shengavit	Odesa Madoyan	40.1385	44.479	915	Larval sampling	2017-04-26	2017-04-26	(Semi-)permanent water bodies with vegetation (pond, marsh, canal)																	1
Yerevan	Shengavit	Shengavit	40.1385	44.479	915	Adult resting catch	2017-04-27	2017-04-27		Farm, animal shelter																1
Yerevan	Jrashen	Jrashen	40.1385	44.564	1112	Adult resting catch	2017-04-28	2017-04-28		Farm, animal shelter																2
Yerevan	Shengavit	Garegin Njdeh	40.1385	44.479	915	Larval sampling	2017-05-02	2017-05-02	(Semi-)permanent water bodies with vegetation (pond, marsh, canal)																	2
Yerevan	Shengavit	Noragavit	40.1385	44.479	915	Larval sampling	2017-05-03	2017-05-03	(Semi-)permanent water bodies with vegetation (pond, marsh, canal)																	1
Yerevan	Haghtanak	Haghtanak	40.1892	44.4208	936	Adult resting catch	2017-05-03	2017-05-03		Farm, animal shelter																2
Yerevan	Shengavit	Shengavit	40.1385	44.479	915	Larval sampling	2017-05-04	2017-05-04	(Semi-)permanent water bodies with vegetation (pond, marsh, canal)																	2
Yerevan	Mushavan	Mushavan	40.1463	44.5621	1071	Larval sampling	2017-05-05	2017-05-05	(Semi-)permanent water bodies with vegetation (pond, marsh, canal)																	2
Yerevan	Arin-Berd	Arin-Berd	40.1237	44.5185	980	Larval sampling	2017-05-06	2017-05-06	(Semi-)permanent water bodies with vegetation (pond, marsh, canal)																	2
Yerevan	Hrazdan	Hrazdan	40.1832	44.4951	968	Larval sampling	2017-05-06	2017-05-06	(Semi-)permanent water bodies with vegetation (pond, marsh, canal)																	3
Yerevan	Arabkir	Arabkir	40.2112	44.5089	1185	Larval sampling	2017-05-10	2017-05-10	(Semi-)permanent water bodies with vegetation (pond, marsh, canal)																	4
Yerevan	Qanaqer-Zeytun	Qanaqer	40.2234	44.5404	1291	Adult resting catch	2017-05-10	2017-05-10		Farm, animal shelter																2
Yerevan	Norq	Norq	40.1899	44.5355	1139	Adult resting catch	2017-05-11	2017-05-11		Farm, animal shelter																3
Yerevan	Norq	Norq	40.1899	44.5355	1139	Adult resting catch	2017-05-11	2017-05-11		Farm, animal shelter																3
Yerevan	Jrashen	jrashen	40.1385	44.564	1112	Adult resting catch	2017-05-11	2017-05-11		Farm, animal shelter																4
Yerevan	Shengavit	shengavit	40.1385	44.479	915	Adult resting catch	2017-05-12	2017-05-12		Farm, animal shelter																3
Yerevan	Nubarashen	Nubarashen	40.0872	44.5419	1108	Larval sampling	2017-05-15	2017-05-15	(Semi-)permanent water bodies with vegetation (pond, marsh, canal)																	3
Yerevan	Shengavit	Garegin Njdeh	40.1385	44.479	915	Larval sampling	2017-05-16	2017-05-16	(Semi-)permanent water bodies with vegetation (pond, marsh, canal)																	5
Yerevan	Haghtanak	Haghtanak	40.1892	44.4208	936	Adult resting catch	2017-05-16	2017-05-16		Farm, animal shelter																3
Yerevan	Shengavit	Odesa Madoyan	40.1385	44.479	915	Larval sampling	2017-05-17	2017-05-17	(Semi-)permanent water bodies with vegetation (pond, marsh, canal)																	2
Yerevan	Tichina	Tichina	40.1863	44.4452	962	Adult resting catch	2017-05-17	2017-05-17		Farm, animal shelter																1
Yerevan	Jrashen	Jrashen	40.1385	44.564	1112	Adult resting catch	2017-05-18	2017-05-18		Farm, animal shelter																7
Yerevan	Hrazdan	Hrazdan	40.1832	44.4951	968	Larval sampling	2017-05-18	2017-05-18	(Semi-)permanent water bodies with vegetation (pond, marsh, canal)																	5
Yerevan	Mushavan	Mushavan	40.1463	44.5621	1071	Adult resting catch	2017-05-19	2017-05-19		Farm, animal shelter																7
Yerevan	Vardashen	Vardashen	40.1486	44.5463	1036	Larval sampling	2017-05-20	2017-05-20	(Semi-)permanent water bodies with vegetation (pond, marsh, canal)																	11
Yerevan	Shengavit	Noragavit	40.1385	44.479	915	Larval sampling	2017-05-22	2017-05-22	(Semi-)permanent water bodies with vegetation (pond, marsh, canal)																	4
Yerevan	Norq	Norq	40.1899	44.5355	1139	Adult resting catch	2017-05-23	2017-05-23		Farm, animal shelter																3
Yerevan	Norq	Norq	40.1899	44.5355	1139	Adult resting catch	2017-05-23	2017-05-23		Farm, animal shelter																4
Yerevan	Shengavit	Garegin Njdeh	40.1385	44.479	915	Larval sampling	2017-05-24	2017-05-24	(Semi-)permanent water bodies with vegetation (pond, marsh, canal)																	4
Yerevan	Jrashen	Jrashen	40.1385	44.564	1112	Adult resting catch	2017-05-25	2017-05-25		Farm, animal shelter																4
Yerevan	Hrazdan	Hrazdan	40.1832	44.4951	968	Larval sampling	2017-05-25	2017-05-25	(Semi-)permanent water bodies with vegetation (pond, marsh, canal)																	25
Yerevan	Shengavit	Nubarashen	40.1385	44.479	915	Adult resting catch	2017-05-26	2017-05-26		Farm, animal shelter																9
Yerevan	Haghtanak	Haghtanak	40.1892	44.4208	936	Adult resting catch	2017-05-26	2017-05-26		Farm, animal shelter																7
Yerevan	Shengavit	Odesa Madoyan	40.1385	44.479	915	Larval sampling	2017-05-29	2017-05-29	(Semi-)permanent water bodies with vegetation (pond, marsh, canal)																	6
Yerevan	Gagarin	Gagarin	40.1835	44.464	996	Adult resting catch	2017-05-29	2017-05-29		Farm, animal shelter																2
Yerevan	Vardashen	Vardashen	40.1486	44.5463	1036	Larval sampling	2017-05-30	2017-05-30	(Semi-)permanent water bodies with vegetation (pond, marsh, canal)																	6
Yerevan	Hrazdan	Hrazdan	40.1832	44.4951	968	Larval sampling	2017-05-30	2017-05-30	(Semi-)permanent water bodies with vegetation (pond, marsh, canal)																	6
Yerevan	Erebuni	Azatamartikner	40.1289	44.5408	1021	Larval sampling	2017-05-31	2017-05-31	(Semi-)permanent water bodies with vegetation (pond, marsh, canal)																	7
Yerevan	Shengavit	Garegin Njdeh	40.1385	44.479	915	Larval sampling	2017-06-02	2017-06-02	(Semi-)permanent water bodies with vegetation (pond, marsh, canal)																	5
Yerevan	Haghtanak	Haghtanak	40.1892	44.4208	936	Adult resting catch	2017-06-02	2017-06-02		Farm, animal shelter																5
Yerevan	Shengavit	Garegin Njdeh	40.1385	44.479	915	Larval sampling	2017-06-03	2017-06-03	(Semi-)permanent water bodies with vegetation (pond, marsh, canal)																	2
Yerevan	Norq	Norq	40.1899	44.5355	1139	Adult resting catch	2017-06-05	2017-06-05		Farm, animal shelter																11
Yerevan	Shengavit	Odesa Madoyan	40.1385	44.479	915	Larval sampling	2017-06-05	2017-06-05	(Semi-)permanent water bodies with vegetation (pond, marsh, canal)																	7
Yerevan	Erebuni	Atoyan	40.1289	44.5408	1021	Adult resting catch	2017-06-06	2017-06-06		Farm, animal shelter																3
Yerevan	Jrashen	Kashegortsner Street	40.1385	44.564	1112	Adult resting catch	2017-06-07	2017-06-07		Farm, animal shelter																14
Yerevan	Tichina	Tichina	40.1863	44.4452	962	Adult resting catch	2017-06-07	2017-06-07		Farm, animal shelter																3
Yerevan	Jrashen	Kashegortsner Street	40.1385	44.564	1112	Larval sampling	2017-06-08	2017-06-08	Man-made (artificial) containers (e.g. tyre, pot, catch basin, pit)																	7
Yerevan	Hrazdan	Hrazdan	40.1832	44.4951	968	Larval sampling	2017-06-08	2017-06-08	(Semi-)permanent water bodies with vegetation (pond, marsh, canal)																	8
Yerevan	Hrazdan	Hrazdan	40.1832	44.4951	968	Adult resting catch	2017-06-08	2017-06-08		Farm, animal shelter																2
Yerevan	Shengavit	Shengavit	40.1385	44.479	915	Larval sampling	2017-06-09	2017-06-09	(Semi-)permanent water bodies with vegetation (pond, marsh, canal)																	3
Yerevan	Hrazdan	Hrazdan	40.1832	44.4951	968	Larval sampling	2017-06-09	2017-06-09	(Semi-)permanent water bodies with vegetation (pond, marsh, canal)																	2
Yerevan	Arabkir	Hrazdan	40.2112	44.5089	1185	Larval sampling	2017-06-10	2017-06-10	(Semi-)permanent water bodies with vegetation (pond, marsh, canal)																	26
Yerevan	Arabkir	Hrazdan	40.2112	44.5089	1185	Adult resting catch	2017-06-10	2017-06-10		Farm, animal shelter																4
Yerevan	Erebuni	Erkatugha	40.1289	44.5408	1021	Larval sampling	2017-06-12	2017-06-12	(Semi-)permanent water bodies with vegetation (pond, marsh, canal)																	10
Yerevan	Charbax	Charbax	40.1407	44.4708	912	Larval sampling	2017-06-13	2017-06-13	(Semi-)permanent water bodies with vegetation (pond, marsh, canal)																	8
Yerevan	Haghtanak	Haghtanak	40.1892	44.4208	936	Adult resting catch	2017-06-13	2017-06-13		Farm, animal shelter																10
Yerevan	Tichina	Tichina	40.1863	44.4452	962	Adult resting catch	2017-06-13	2017-06-13		Farm, animal shelter																2
Yerevan	Hrazdan	Hrazdan	40.1859	44.5003	984	Larval sampling	2017-06-14	2017-06-14	(Semi-)permanent water bodies with vegetation (pond, marsh, canal)																	17
Yerevan	Hrazdan	Hrazdan	40.1859	44.5003	984	Larval sampling	2017-06-14	2017-06-14	(Semi-)permanent water bodies with vegetation (pond, marsh, canal)																	23
Yerevan	Hrazdan	Hrazdan	40.1859	44.5003	984	Larval sampling	2017-06-14	2017-06-14	(Semi-)permanent water bodies with vegetation (pond, marsh, canal)																	25
Yerevan	Hrazdan	Hrazdan	40.1859	44.5003	984	Larval sampling	2017-06-14	2017-06-14	(Semi-)permanent water bodies with vegetation (pond, marsh, canal)																	3
Yerevan	Hrazdan	Hrazdan	40.1859	44.5003	984	Larval sampling	2017-06-14	2017-06-14	(Semi-)permanent water bodies with vegetation (pond, marsh, canal)																	10
Yerevan	Hrazdan	Hrazdan	40.1859	44.5003	984	Larval sampling	2017-06-14	2017-06-14	(Semi-)permanent water bodies with vegetation (pond, marsh, canal)																	6
Yerevan	Vardashen	Vardashen	40.1486	44.5463	1036	Larval sampling	2017-06-14	2017-06-14	(Semi-)permanent water bodies with vegetation (pond, marsh, canal)																	11
Yerevan	Qanaqer-Zaytun	Qanaqer-Zaytun	40.2234	44.5404	1291	Adult resting catch	2017-06-14	2017-06-14		Farm, animal shelter																2
Yerevan	Shengavit	Odesa Madoyan	40.1385	44.479	915	Larval sampling	2017-06-15	2017-06-15	(Semi-)permanent water bodies with vegetation (pond, marsh, canal)																	9
Yerevan	Avan	Botanical Garden	40.2182	44.5718	1271	Larval sampling	2017-06-15	2017-06-15	(Semi-)permanent water bodies with vegetation (pond, marsh, canal)																	9
Yerevan	Norq	Norq	40.1899	44.5355	1139	Adult resting catch	2017-06-16	2017-06-16		Farm, animal shelter																10
Yerevan	Norq	Norq	40.1899	44.5355	1139	Adult resting catch	2017-06-16	2017-06-16		Farm, animal shelter								1								6
Yerevan	Jrashen	Jrashen	40.1385	44.564	1112	Adult resting catch	2017-06-16	2017-06-16		Farm, animal shelter																17
Yerevan	Shengavit	Shengavit	40.1385	44.479	915	Adult resting catch	2017-06-19	2017-06-19		Farm, animal shelter																12
Yerevan	Hrazdan	Hrazdan	40.1832	44.4951	968	Larval sampling	2017-06-19	2017-06-19	(Semi-)permanent water bodies with vegetation (pond, marsh, canal)																	22
Yerevan	Vardashen	Vardashen	40.1486	44.5463	1036	Larval sampling	2017-06-20	2017-06-20	(Semi-)permanent water bodies with vegetation (pond, marsh, canal)																	9
Yerevan	Hrazdan	Hrazdan	40.1832	44.4951	968	Larval sampling	2017-06-20	2017-06-20	(Semi-)permanent water bodies with vegetation (pond, marsh, canal)																	5
Yerevan	Charbax	Charbax	40.1407	44.4708	912	Larval sampling	2017-06-21	2017-06-21	(Semi-)permanent water bodies with vegetation (pond, marsh, canal)																	22
Yerevan	Haghtanak	Haghtanak	40.1892	44.4208	936	Adult resting catch	2017-06-21	2017-06-21		Farm, animal shelter																10
Yerevan	Arabkir	Hrazdan	40.2112	44.5089	1185	Larval sampling	2017-06-21	2017-06-21	(Semi-)permanent water bodies with vegetation (pond, marsh, canal)							2										10
Yerevan	Arabkir	Hrazdan	40.2112	44.5089	1185	Adult resting catch	2017-06-21	2017-06-21		Farm, animal shelter																3
Yerevan	Erebuni	Vardavar like	40.1289	44.5408	1021	Larval sampling	2017-06-22	2017-06-22	(Semi-)permanent water bodies with vegetation (pond, marsh, canal)																	2
Yerevan	Shengavit	Garegin Njdeh	40.1385	44.479	915	Larval sampling	2017-06-23	2017-06-23	(Semi-)permanent water bodies with vegetation (pond, marsh, canal)																	2
Yerevan	Tichina	Tichina	40.1863	44.4452	962	Adult resting catch	2017-06-23	2017-06-23		Farm, animal shelter																5
Yerevan	Hrazdan	Tbilisyan Highway	40.1832	44.4951	968	Larval sampling	2017-06-26	2017-06-26	(Semi-)permanent water bodies with vegetation (pond, marsh, canal)																	5
Yerevan	Arabkir	Hrazdan	40.2112	44.5089	1185	Adult resting catch	2017-06-26	2017-06-26		Farm, animal shelter																2
Yerevan	Hrazdan	Hrazdan	40.1859	44.5003	984	Larval sampling	2017-06-27	2017-06-27	(Semi-)permanent water bodies with vegetation (pond, marsh, canal)																	36
Yerevan	Hrazdan	Hrazdan	40.1859	44.5003	984	Larval sampling	2017-06-27	2017-06-27	(Semi-)permanent water bodies with vegetation (pond, marsh, canal)																	26
Yerevan	Hrazdan	Hrazdan	40.1859	44.5003	984	Larval sampling	2017-06-27	2017-06-27	(Semi-)permanent water bodies with vegetation (pond, marsh, canal)																	26
Yerevan	Hrazdan	Hrazdan	40.1859	44.5003	984	Larval sampling	2017-06-27	2017-06-27	(Semi-)permanent water bodies with vegetation (pond, marsh, canal)																	7
Yerevan	Hrazdan	Hrazdan	40.1859	44.5003	984	Larval sampling	2017-06-27	2017-06-27	(Semi-)permanent water bodies with vegetation (pond, marsh, canal)																	22
Yerevan	Hrazdan	Hrazdan	40.1859	44.5003	984	Larval sampling	2017-06-27	2017-06-27	(Semi-)permanent water bodies with vegetation (pond, marsh, canal)																	23
Yerevan	Shengavit	Odesa Madoyan	40.1385	44.479	915	Larval sampling	2017-06-27	2017-06-27	(Semi-)permanent water bodies with vegetation (pond, marsh, canal)																	2
Yerevan	Jrashen	Jrashen	40.1385	44.564	1112	Adult resting catch	2017-06-28	2017-06-28		Farm, animal shelter																19
Yerevan	Qanaqer-Zeytun	Haghtanak	40.2234	44.5404	1291	Larval sampling	2017-06-28	2017-06-28	(Semi-)permanent water bodies with vegetation (pond, marsh, canal)																	22
Yerevan	Norq	Norq	40.1899	44.5355	1139	Adult resting catch	2017-06-29	2017-06-29		Farm, animal shelter																7
Yerevan	Norq	Norq	40.1899	44.5355	1139	Adult resting catch	2017-06-29	2017-06-29		Farm, animal shelter								2								8
Yerevan	Hrazdan	Hrazdan	40.1832	44.4951	968	Larval sampling	2017-06-29	2017-06-29	(Semi-)permanent water bodies with vegetation (pond, marsh, canal)																	33
Yerevan	Vardashen	Vardashen	40.1486	44.5463	1036	Larval sampling	2017-06-30	2017-06-30	(Semi-)permanent water bodies with vegetation (pond, marsh, canal)																	2
Yerevan	Hrazdan	Hrazdan	40.1832	44.4951	968	Larval sampling	2017-06-30	2017-06-30	(Semi-)permanent water bodies with vegetation (pond, marsh, canal)																	2
Yerevan	Shengavit	Odesa Madoyan	40.1385	44.479	915	Larval sampling	2017-07-03	2017-07-03	(Semi-)permanent water bodies with vegetation (pond, marsh, canal)																	8
Yerevan	Haghtanak	Haghtanak	40.1892	44.4208	936	Adult resting catch	2017-07-03	2017-07-03		Farm, animal shelter																7
Yerevan	Jrashen	Jrashen	40.1385	44.564	1112	Larval sampling	2017-07-04	2017-07-04	(Semi-)permanent water bodies with vegetation (pond, marsh, canal)																	9
Yerevan	Jrashen	Jrashen	40.1385	44.564	1112	Adult resting catch	2017-07-06	2017-07-06		Farm, animal shelter																20
Yerevan	Tichina	Tichina	40.1863	44.4452	962	Larval sampling	2017-07-06	2017-07-06		Farm, animal shelter																9
Yerevan	Vardashen	Vardashen	40.1486	44.5463	1036	Larval sampling	2017-07-07	2017-07-07	(Semi-)permanent water bodies with vegetation (pond, marsh, canal)																	8
Yerevan	Norq	Norq	40.1899	44.5355	1139	EVS with CO2	2017-07-09	2017-07-10		Farm, animal shelter																6
Yerevan	Norq	Norq	40.1899	44.5355	1139	EVS with CO2	2017-07-09	2017-07-09		Farm, animal shelter																7
Yerevan	Norq	Norq	40.1899	44.5355	1139	Adult resting catch	2017-07-10	2017-07-10		Farm, animal shelter																7
Yerevan	Norq	norq	40.1899	44.5355	1139	Adult resting catch	2017-07-10	2017-07-10		Farm, animal shelter								2								9
Yerevan	Nubarashen	Nubarashen	40.0872	44.5419	1108	Larval sampling	2017-07-10	2017-07-10	(Semi-)permanent water bodies with vegetation (pond, marsh, canal)																	4
Yerevan	Hrazdan	Hrazdan	40.1832	44.4951	968	Larval sampling	2017-07-10	2017-07-10	(Semi-)permanent water bodies with vegetation (pond, marsh, canal)																	14
Yerevan	Hrazdan	Hrazdan	40.1859	44.5003	984	Larval sampling	2017-07-11	2017-07-11	(Semi-)permanent water bodies with vegetation (pond, marsh, canal)																	39
Yerevan	Hrazdan	Hrazdan	40.1859	44.5003	984	Larval sampling	2017-07-11	2017-07-11	(Semi-)permanent water bodies with vegetation (pond, marsh, canal)																	41
Yerevan	Hrazdan	Hrazdan	40.1859	44.5003	984	Larval sampling	2017-07-11	2017-07-11	(Semi-)permanent water bodies with vegetation (pond, marsh, canal)																	30
Yerevan	Hrazdan	Hrazdan	40.1859	44.5003	984	Larval sampling	2017-07-11	2017-07-11	(Semi-)permanent water bodies with vegetation (pond, marsh, canal)																	17
Yerevan	Hrazdan	Hrazdan	40.1859	44.5003	984	Larval sampling	2017-07-11	2017-07-11	(Semi-)permanent water bodies with vegetation (pond, marsh, canal)																	33
Yerevan	Hrazdan	Hrazdan	40.1859	44.5003	984	Larval sampling	2017-07-11	2017-07-11	(Semi-)permanent water bodies with vegetation (pond, marsh, canal)																	36
Yerevan	Erebuni	Vardashen	40.1289	44.5408	1021	Larval sampling	2017-07-11	2017-07-11	(Semi-)permanent water bodies with vegetation (pond, marsh, canal)																	5
Yerevan	Hrazdan	Hrazdan	40.1832	44.4951	968	Larval sampling	2017-07-11	2017-07-11	(Semi-)permanent water bodies with vegetation (pond, marsh, canal)																	5
Yerevan	Haghtanak	Haghtanak	40.1892	44.4208	936	Adult resting catch	2017-07-13	2017-07-13		Farm, animal shelter																10
Yerevan	Shengavit	Odesa Madoyan	40.1385	44.479	915	Larval sampling	2017-07-14	2017-07-14	(Semi-)permanent water bodies with vegetation (pond, marsh, canal)																	8
Yerevan	Arabkir	Arabkir	40.2112	44.5089	1185	Larval sampling	2017-07-14	2017-07-14	(Semi-)permanent water bodies with vegetation (pond, marsh, canal)													12
Yerevan	Jrashen	Jrashen	40.1385	44.564	1112	Larval sampling	2017-07-17	2017-07-17	(Semi-)permanent water bodies with vegetation (pond, marsh, canal)																	9
Yerevan	Tichina	Tichina	40.1863	44.4452	962	Adult resting catch	2017-07-17	2017-07-17		Farm, animal shelter																13
Yerevan	Avan	Botanical Garden	40.2182	44.5718	1271	Larval sampling	2017-07-17	2017-07-17	(Semi-)permanent water bodies with vegetation (pond, marsh, canal)																	9
Yerevan	Jrashen	Jrashen	40.1385	44.564	1112	Adult resting catch	2017-07-18	2017-07-18		Farm, animal shelter																14
Yerevan	Norq	Norq	40.1899	44.5355	1139	Adult resting catch	2017-07-19	2017-07-19		Farm, animal shelter								3								13
Yerevan	Norq	Norq	40.1899	44.5355	1139	Adult resting catch	2017-07-19	2017-07-19		Farm, animal shelter																12
Yerevan	Vardashen	Vardashen	40.1486	44.5463	1036	Larval sampling	2017-07-19	2017-07-19	(Semi-)permanent water bodies with vegetation (pond, marsh, canal)																	9
Yerevan	Hrazdan	Hrazdan	40.1832	44.4951	968	Larval sampling	2017-07-19	2017-07-19	(Semi-)permanent water bodies with vegetation (pond, marsh, canal)																	21
Yerevan	Hrazdan	Hrazdan	40.1859	44.5003	984	Larval sampling	2017-07-20	2017-07-20	(Semi-)permanent water bodies with vegetation (pond, marsh, canal)																	33
Yerevan	Hrazdan	Hrazdan	40.1859	44.5003	984	Larval sampling	2017-07-20	2017-07-20	(Semi-)permanent water bodies with vegetation (pond, marsh, canal)																	29
Yerevan	Hrazdan	Hrazdan	40.1859	44.5003	984	Larval sampling	2017-07-20	2017-07-20	(Semi-)permanent water bodies with vegetation (pond, marsh, canal)																	41
Yerevan	Hrazdan	Hrazdan	40.1859	44.5003	984	Larval sampling	2017-07-20	2017-07-20	(Semi-)permanent water bodies with vegetation (pond, marsh, canal)																	38
Yerevan	Hrazdan	Hrazdan	40.1859	44.5003	984	Larval sampling	2017-07-20	2017-07-20	(Semi-)permanent water bodies with vegetation (pond, marsh, canal)																	33
Yerevan	Hrazdan	Hrazdan	40.1859	44.5003	984	Larval sampling	2017-07-20	2017-07-20	(Semi-)permanent water bodies with vegetation (pond, marsh, canal)																	33
Yerevan	Hrazdan	Hrazdan	40.1859	44.5003	984	Larval sampling	2017-07-20	2017-07-20	(Semi-)permanent water bodies with vegetation (pond, marsh, canal)																	30
Yerevan	Arabkir	Hrazdan	40.2112	44.5089	1185	Larval sampling	2017-07-20	2017-07-20	(Semi-)permanent water bodies with vegetation (pond, marsh, canal)																	5
Yerevan	Arabkir	Hrazdan	40.2112	44.5089	1185	Larval sampling	2017-07-20	2017-07-20	(Semi-)permanent water bodies with vegetation (pond, marsh, canal)																	14
Yerevan	Arabkir	Hrazdan	40.2112	44.5089	1185	Adult resting catch	2017-07-20	2017-07-20		Farm, animal shelter																2
Yerevan	Shengavit	Arin-Berd	40.1385	44.479	915	Larval sampling	2017-07-21	2017-07-21	(Semi-)permanent water bodies with vegetation (pond, marsh, canal)																	3
Yerevan	Haghtanak	Haghtanak	40.1892	44.4208	936	Adult resting catch	2017-07-21	2017-07-21		Farm, animal shelter																18
Yerevan	Noragavit	Noragavit	40.1173	44.4739	902	Larval sampling	2017-07-24	2017-07-24	(Semi-)permanent water bodies with vegetation (pond, marsh, canal)																	4
Yerevan	Shengavit	Odesa Madoyan	40.1385	44.479	915	Larval sampling	2017-07-25	2017-07-25	(Semi-)permanent water bodies with vegetation (pond, marsh, canal)																	4
Yerevan	Jrashen	Jrashen	40.1385	44.564	1112	Adult resting catch	2017-07-26	2017-07-26		Farm, animal shelter																13
Yerevan	Arabkir	Hrazdan	40.2112	44.5089	1185	Adult resting catch	2017-07-26	2017-07-26		Farm, animal shelter																2
Yerevan	Tichina	Tichina	40.1863	44.4452	962	Adult resting catch	2017-07-27	2017-07-27		Farm, animal shelter																14
Yerevan	Norq	norq	40.1899	44.5355	1139	Adult resting catch	2017-07-28	2017-07-28		Farm, animal shelter																28
Yerevan	Norq	norq	40.1899	44.5355	1139	Adult resting catch	2017-07-28	2017-07-28		Farm, animal shelter								2								26
Yerevan	Shengavit	Shengavit	40.1385	44.479	915	Adult resting catch	2017-07-28	2017-07-28		Farm, animal shelter																5
Yerevan	Hrazdan	Hrazdan	40.1832	44.4951	968	Larval sampling	2017-07-28	2017-07-28	(Semi-)permanent water bodies with vegetation (pond, marsh, canal)																	18
Yerevan	Hrazdan	Hrazdan	40.1859	44.5003	984	Larval sampling	2017-07-31	2017-07-31	(Semi-)permanent water bodies with vegetation (pond, marsh, canal)																	33
Yerevan	Hrazdan	Hrazdan	40.1859	44.5003	984	Larval sampling	2017-07-31	2017-07-31	(Semi-)permanent water bodies with vegetation (pond, marsh, canal)																	44
Yerevan	Hrazdan	Hrazdan	40.1859	44.5003	984	Larval sampling	2017-07-31	2017-07-31	(Semi-)permanent water bodies with vegetation (pond, marsh, canal)																	37
Yerevan	Hrazdan	Hrazdan	40.1859	44.5003	984	Larval sampling	2017-07-31	2017-07-31	(Semi-)permanent water bodies with vegetation (pond, marsh, canal)																	43
Yerevan	Hrazdan	Hrazdan	40.1859	44.5003	984	Larval sampling	2017-07-31	2017-07-31	(Semi-)permanent water bodies with vegetation (pond, marsh, canal)																	32
Yerevan	Hrazdan	Hrazdan	40.1859	44.5003	984	Larval sampling	2017-07-31	2017-07-31	(Semi-)permanent water bodies with vegetation (pond, marsh, canal)																	47
Yerevan	Hrazdan	Hrazdan	40.1859	44.5003	984	Larval sampling	2017-07-31	2017-07-31	(Semi-)permanent water bodies with vegetation (pond, marsh, canal)																	43
Yerevan	Hrazdan	Hrazdan	40.1859	44.5003	984	Larval sampling	2017-07-31	2017-07-31	(Semi-)permanent water bodies with vegetation (pond, marsh, canal)																	22
Yerevan	Hrazdan	Hrazdan	40.1832	44.4951	968	Larval sampling	2017-07-31	2017-07-31	(Semi-)permanent water bodies with vegetation (pond, marsh, canal)																	9
Yerevan	Shengavit	Shengavit	40.1385	44.479	915	Adult resting catch	2017-08-01	2017-08-01		Farm, animal shelter																3
Yerevan	Haghtanak	Haghtanak	40.1892	44.4208	936	Adult resting catch	2017-08-02	2017-08-02		Farm, animal shelter																14
Yerevan	Shengavit	Odesa Madoyan	40.1385	44.479	915	Adult resting catch	2017-08-03	2017-08-03		Farm, animal shelter																8
Yerevan	Jrashen	Jrashen	40.1385	44.564	1112	Adult resting catch	2017-08-04	2017-08-04		Farm, animal shelter																16
Yerevan	Shengavit	Noragavit	40.1385	44.479	915	Larval sampling	2017-08-07	2017-08-07	(Semi-)permanent water bodies with vegetation (pond, marsh, canal)																	3
Yerevan	Tichina	Tichina	40.1863	44.4452	962	Adult resting catch	2017-08-07	2017-08-07	(Semi-)permanent water bodies with vegetation (pond, marsh, canal)	Animal shelter																10
Yerevan	Vardashen	Vardashen	40.1486	44.5463	1036	Larval sampling	2017-08-08	2017-08-08	(Semi-)permanent water bodies with vegetation (pond, marsh, canal)																	3
Yerevan	Hrazdan	Hrazdan	40.1832	44.4951	968	Larval sampling	2017-08-08	2017-08-08	(Semi-)permanent water bodies with vegetation (pond, marsh, canal)																	16
Yerevan	Norq	Norq	40.1899	44.5355	1139	Adult resting catch	2017-08-09	2017-08-09		Farm, animal shelter																15
Yerevan	Norq	Norq	40.1899	44.5355	1139	Adult resting catch	2017-08-09	2017-08-09		Farm, animal shelter								3								17
Yerevan	Hrazdan	Hrazdan	40.1859	44.5003	984	Larval sampling	2017-08-09	2017-08-09	(Semi-)permanent water bodies with vegetation (pond, marsh, canal)																	12
Yerevan	Hrazdan	Hrazdan	40.1859	44.5003	984	Larval sampling	2017-08-09	2017-08-09	(Semi-)permanent water bodies with vegetation (pond, marsh, canal)																	18
Yerevan	Hrazdan	Hrazdan	40.1859	44.5003	984	Larval sampling	2017-08-09	2017-08-09	(Semi-)permanent water bodies with vegetation (pond, marsh, canal)																	22
Yerevan	Hrazdan	Hrazdan	40.1859	44.5003	984	Larval sampling	2017-08-09	2017-08-09	(Semi-)permanent water bodies with vegetation (pond, marsh, canal)																	6
Yerevan	Hrazdan	Hrazdan	40.1859	44.5003	984	Larval sampling	2017-08-09	2017-08-09	(Semi-)permanent water bodies with vegetation (pond, marsh, canal)																	3
Yerevan	Hrazdan	Hrazdan	40.1859	44.5003	984	Larval sampling	2017-08-09	2017-08-09	(Semi-)permanent water bodies with vegetation (pond, marsh, canal)																	13
Yerevan	Hrazdan	Hrazdan	40.1859	44.5003	984	Larval sampling	2017-08-09	2017-08-09	(Semi-)permanent water bodies with vegetation (pond, marsh, canal)																	8
Yerevan	Hrazdan	Hrazdan	40.1859	44.5003	984	Larval sampling	2017-08-09	2017-08-09	(Semi-)permanent water bodies with vegetation (pond, marsh, canal)																	4
Yerevan	Hrazdan	Hrazdan	40.1832	44.4951	968	Larval sampling	2017-08-09	2017-08-09	(Semi-)permanent water bodies with vegetation (pond, marsh, canal)																	3
Yerevan	Hrazdan	Hrazdan	40.1859	44.5003	984	Larval sampling	2017-08-10	2017-08-10	(Semi-)permanent water bodies with vegetation (pond, marsh, canal)																	39
Yerevan	Hrazdan	Hrazdan	40.1859	44.5003	984	Larval sampling	2017-08-10	2017-08-10	(Semi-)permanent water bodies with vegetation (pond, marsh, canal)																	34
Yerevan	Hrazdan	Hrazdan	40.1859	44.5003	984	Larval sampling	2017-08-10	2017-08-10	(Semi-)permanent water bodies with vegetation (pond, marsh, canal)																	33
Yerevan	Hrazdan	Hrazdan	40.1859	44.5003	984	Larval sampling	2017-08-10	2017-08-10	(Semi-)permanent water bodies with vegetation (pond, marsh, canal)																	13
Yerevan	Hrazdan	Hrazdan	40.1859	44.5003	984	Larval sampling	2017-08-10	2017-08-10	(Semi-)permanent water bodies with vegetation (pond, marsh, canal)																	28
Yerevan	Hrazdan	Hrazdan	40.1859	44.5003	984	Larval sampling	2017-08-10	2017-08-10	(Semi-)permanent water bodies with vegetation (pond, marsh, canal)																	41
Yerevan	Hrazdan	Hrazdan	40.1859	44.5003	984	Larval sampling	2017-08-10	2017-08-10	(Semi-)permanent water bodies with vegetation (pond, marsh, canal)																	17
Yerevan	Hrazdan	Hrazdan	40.1859	44.5003	984	Larval sampling	2017-08-10	2017-08-10	(Semi-)permanent water bodies with vegetation (pond, marsh, canal)																	22
Yerevan	Shengavit	Shengavit	40.1385	44.479	915	Adult resting catch	2017-08-14	2017-08-14		Farm, animal shelter																4
Yerevan	Haghtanak	Haghtanak	40.1892	44.4208	936	Larval sampling	2017-08-14	2017-08-14		Farm, animal shelter																21
Yerevan	Shengavit	Odesa Madoyan	40.1385	44.479	915	Larval sampling	2017-08-15	2017-08-15	(Semi-)permanent water bodies with vegetation (pond, marsh, canal)																	7
Yerevan	Nubarashen	Nubarashen	40.0872	44.5419	1108	Larval sampling	2017-08-16	2017-08-16	(Semi-)permanent water bodies with vegetation (pond, marsh, canal)																	4
Yerevan	Tichina	Tichina	40.1863	44.4452	962	Larval sampling	2017-08-16	2017-08-16	(Semi-)permanent water bodies with vegetation (pond, marsh, canal)																	18
Yerevan	Jrashen	Jrashen	40.1385	44.564	1112	Adult resting catch	2017-08-17	2017-08-17		Farm, animal shelter																13
Yerevan	Hrazdan	Hrazdan	40.1832	44.4951	968	Larval sampling	2017-08-17	2017-08-17	(Semi-)permanent water bodies with vegetation (pond, marsh, canal)																	19
Yerevan	Hrazdan	Hrazdan	40.1832	44.4951	968	Larval sampling	2017-08-18	2017-08-18	(Semi-)permanent water bodies with vegetation (pond, marsh, canal)																	10
Yerevan	Norq	Norq	40.1899	44.5355	1139	Adult resting catch	2017-08-21	2017-08-21		Farm, animal shelter																5
Yerevan	Norq	Norq	40.1899	44.5355	1139	Adult resting catch	2017-08-21	2017-08-21		Farm, animal shelter																8
Yerevan	Arabkir	Hrazdan	40.2112	44.5089	1185	Larval sampling	2017-08-21	2017-08-21	(Semi-)permanent water bodies with vegetation (pond, marsh, canal)																	6
Yerevan	Arabkir	Hrazdan	40.2112	44.5089	1185	Larval sampling	2017-08-21	2017-08-21		Farm, animal shelter																2
Yerevan	Shengavit	Kashegortsner Street	40.1385	44.479	915	Larval sampling	2017-08-21	2017-08-21	(Semi-)permanent water bodies with vegetation (pond, marsh, canal)																	4
Yerevan	Hrazdan	Hrazdan	40.1859	44.5003	984	Larval sampling	2017-08-22	2017-08-22	(Semi-)permanent water bodies with vegetation (pond, marsh, canal)																	11
Yerevan	Hrazdan	Hrazdan	40.1859	44.5003	984	Larval sampling	2017-08-22	2017-08-22	(Semi-)permanent water bodies with vegetation (pond, marsh, canal)																	21
Yerevan	Hrazdan	Hrazdan	40.1859	44.5003	984	Larval sampling	2017-08-22	2017-08-22	(Semi-)permanent water bodies with vegetation (pond, marsh, canal)																	14
Yerevan	Hrazdan	Hrazdan	40.1859	44.5003	984	Larval sampling	2017-08-22	2017-08-22	(Semi-)permanent water bodies with vegetation (pond, marsh, canal)																	7
Yerevan	Hrazdan	Hrazdan	40.1859	44.5003	984	Larval sampling	2017-08-22	2017-08-22	(Semi-)permanent water bodies with vegetation (pond, marsh, canal)																	16
Yerevan	Hrazdan	Hrazdan	40.1859	44.5003	984	Larval sampling	2017-08-22	2017-08-22	(Semi-)permanent water bodies with vegetation (pond, marsh, canal)																	22
Yerevan	Hrazdan	Hrazdan	40.1859	44.5003	984	Larval sampling	2017-08-22	2017-08-22	(Semi-)permanent water bodies with vegetation (pond, marsh, canal)																	9
Yerevan	Hrazdan	Hrazdan	40.1859	44.5003	984	Larval sampling	2017-08-22	2017-08-22	(Semi-)permanent water bodies with vegetation (pond, marsh, canal)																	16
Yerevan	Vardashen	Vardashen	40.1486	44.5463	1036	Larval sampling	2017-08-22	2017-08-22	(Semi-)permanent water bodies with vegetation (pond, marsh, canal)																	3
Yerevan	Haghtanak	Haghtanak	40.1892	44.4208	936	Adult resting catch	2017-08-24	2017-08-24		Farm, animal shelter																19
Yerevan	Nubarashen	Nubarashen	40.0872	44.5419	1108	Larval sampling	2017-08-24	2017-08-24	(Semi-)permanent water bodies with vegetation (pond, marsh, canal)																	3
Yerevan	Tichina	Tichina	40.1863	44.4452	962	Adult resting catch	2017-08-25	2017-08-25		Farm, animal shelter																15
Yerevan	Charbax	Charbax	40.1407	44.4708	912	Larval sampling	2017-08-25	2017-08-25	(Semi-)permanent water bodies with vegetation (pond, marsh, canal)																	3
Yerevan	Shengavit	Shengavit	40.1385	44.479	915	Larval sampling	2017-08-28	2017-08-28	(Semi-)permanent water bodies with vegetation (pond, marsh, canal)																	5
Yerevan	Shengavit	Odesa Madoyan	40.1385	44.479	915	Larval sampling	2017-08-29	2017-08-29	(Semi-)permanent water bodies with vegetation (pond, marsh, canal)																	4
Yerevan	Norq	Norq	40.1899	44.5355	1139	Adult resting catch	2017-08-30	2017-08-30		Farm, animal shelter																9
Yerevan	Norq	Norq	40.1899	44.5355	1139	Adult resting catch	2017-08-30	2017-08-30		Farm, animal shelter								2								10
Yerevan	Hrazdan	Hrazdan	40.1832	44.4951	968	Larval sampling	2017-08-30	2017-08-30	(Semi-)permanent water bodies with vegetation (pond, marsh, canal)																	16
Yerevan	Hrazdan	Hrazdan	40.1859	44.5003	984	Larval sampling	2017-08-31	2017-08-31	(Semi-)permanent water bodies with vegetation (pond, marsh, canal)																	18
Yerevan	Hrazdan	Hrazdan	40.1859	44.5003	984	Larval sampling	2017-08-31	2017-08-31	(Semi-)permanent water bodies with vegetation (pond, marsh, canal)																	19
Yerevan	Hrazdan	Hrazdan	40.1859	44.5003	984	Larval sampling	2017-08-31	2017-08-31	(Semi-)permanent water bodies with vegetation (pond, marsh, canal)																	24
Yerevan	Hrazdan	Hrazdan	40.1859	44.5003	984	Larval sampling	2017-08-31	2017-08-31	(Semi-)permanent water bodies with vegetation (pond, marsh, canal)																	7
Yerevan	Hrazdan	Hrazdan	40.1859	44.5003	984	Larval sampling	2017-08-31	2017-08-31	(Semi-)permanent water bodies with vegetation (pond, marsh, canal)																	28
Yerevan	Hrazdan	Hrazdan	40.1859	44.5003	984	Larval sampling	2017-08-31	2017-08-31	(Semi-)permanent water bodies with vegetation (pond, marsh, canal)																	18
Yerevan	Hrazdan	Hrazdan	40.1859	44.5003	984	Larval sampling	2017-08-31	2017-08-31	(Semi-)permanent water bodies with vegetation (pond, marsh, canal)																	14
Yerevan	Hrazdan	Hrazdan	40.1859	44.5003	984	Larval sampling	2017-08-31	2017-08-31	(Semi-)permanent water bodies with vegetation (pond, marsh, canal)																	11
Yerevan	Hrazdan	Hrazdan	40.1832	44.4951	968	Larval sampling	2017-08-31	2017-08-31	(Semi-)permanent water bodies with vegetation (pond, marsh, canal)																	6
Yerevan	Jrashen	Jrashen	40.1385	44.564	1112	Adult resting catch	2017-08-31	2017-08-31		Farm, animal shelter																12
Yerevan	Davit Anhaght Street	Davit Anhaght	40.2028	44.531	1212	Larval sampling	2017-09-01	2017-09-01	(Semi-)permanent water bodies with vegetation (pond, marsh, canal)																	14
Yerevan	Davit Anhaght Street	Davit Anhaght	40.2028	44.531	1212	Adult resting catch	2017-09-01	2017-09-01		Farm, animal shelter																3
Yerevan	Mushavan	Mushavan	40.1463	44.5621	1071	Adult resting catch	2017-09-01	2017-09-01		Farm, animal shelter																3
Yerevan	Haghtanak	Haghtanak	40.1892	44.4208	936	Adult resting catch	2017-09-04	2017-09-04		Farm, animal shelter																9
Yerevan	Shengavit	Shengavit	40.1385	44.479	915	Adult resting catch	2017-09-04	2017-09-04		Farm, animal shelter																12
Yerevan	Tichina	Tichina	40.1863	44.4452	962	Larval sampling	2017-09-05	2017-09-05		Farm, animal shelter								1								15
Yerevan	Avan	Botanical Garden	40.2182	44.5718	1271	Adult resting catch	2017-09-06	2017-09-06		Farm, animal shelter																2
Yerevan	Hrazdan	Hrazdan	40.1832	44.4951	968	Larval sampling	2017-09-07	2017-09-07	(Semi-)permanent water bodies with vegetation (pond, marsh, canal)									3								8
Yerevan	Hrazdan	Hrazdan	40.1832	44.4951	968	Larval sampling	2017-09-08	2017-09-08	(Semi-)permanent water bodies with vegetation (pond, marsh, canal)																	2
Yerevan	Jrashen	Jrashen	40.1385	44.564	1112	Adult resting catch	2017-09-08	2017-09-08		Farm, animal shelter																14
Yerevan	Hrazdan	Hrazdan	40.1832	44.4951	968	Larval sampling	2017-09-10	2017-09-10	(Semi-)permanent water bodies with vegetation (pond, marsh, canal)																	9
Yerevan	Avan	Botanical Garden	40.2182	44.5718	1271	Adult resting catch	2017-09-10	2017-09-10		Farm, animal shelter																3
Yerevan	Haghtanak	Haghtanak	40.1892	44.4208	936	Adult resting catch	2017-09-12	2017-09-12		Farm, animal shelter								1								13
Yerevan	Arabkir	Hrazdan	40.2112	44.5089	1185	Larval sampling	2017-09-12	2017-09-12	(Semi-)permanent water bodies with vegetation (pond, marsh, canal)																	25
Yerevan	Erebuni	Arshakunyac	40.1289	44.5408	1021	Larval sampling	2017-09-12	2017-09-12	(Semi-)permanent water bodies with vegetation (pond, marsh, canal)																	3
Yerevan	Erebuni	Muracan	40.1289	44.5408	1021	Larval sampling	2017-09-13	2017-09-13	(Semi-)permanent water bodies with vegetation (pond, marsh, canal)																	3
Yerevan	Tichina	Tichina	40.1863	44.4452	962	Adult resting catch	2017-09-14	2017-09-14		Farm, animal shelter																8
Yerevan	Nubarashen	Nubarashen	40.0872	44.5419	1108	Larval sampling	2017-09-14	2017-09-14	(Semi-)permanent water bodies with vegetation (pond, marsh, canal)																	2
Yerevan	Shengavit	Arshakunyac	40.1385	44.479	915	Larval sampling	2017-09-15	2017-09-15	(Semi-)permanent water bodies with vegetation (pond, marsh, canal)																	1
Yerevan	Norq	Norq	40.1899	44.5355	1139	Adult resting catch	2017-09-19	2017-09-19		Farm, animal shelter																7
Yerevan	Norq	Norq	40.1899	44.5355	1139	Adult resting catch	2017-09-19	2017-09-19		Farm, animal shelter																5
Yerevan	Hrazdan	Hrazdan	40.1832	44.4951	968	Larval sampling	2017-09-19	2017-09-19	(Semi-)permanent water bodies with vegetation (pond, marsh, canal)									1								7
Yerevan	Arabkir	Hrazdan	40.2112	44.5089	1185	Larval sampling	2017-09-19	2017-09-19	(Semi-)permanent water bodies with vegetation (pond, marsh, canal)																	37
Yerevan	Arabkir	Hrazdan	40.2112	44.5089	1185	Larval sampling	2017-09-19	2017-09-19	(Semi-)permanent water bodies with vegetation (pond, marsh, canal)							10
Yerevan	Arabkir	Hrazdan	40.2112	44.5089	1185	Adult resting catch	2017-09-19	2017-09-19		Farm, animal shelter																8
Yerevan	Vardashen	Vardashen	40.1486	44.5463	1036	Larval sampling	2017-09-19	2017-09-19	(Semi-)permanent water bodies with vegetation (pond, marsh, canal)																	4
Yerevan	Hrazdan	Hrazdan	40.1859	44.5003	984	Larval sampling	2017-09-20	2017-09-20	(Semi-)permanent water bodies with vegetation (pond, marsh, canal)																	11
Yerevan	Hrazdan	Hrazdan	40.1859	44.5003	984	Larval sampling	2017-09-20	2017-09-20	(Semi-)permanent water bodies with vegetation (pond, marsh, canal)																	8
Yerevan	Hrazdan	Hrazdan	40.1859	44.5003	984	Larval sampling	2017-09-20	2017-09-20	(Semi-)permanent water bodies with vegetation (pond, marsh, canal)																	6
Yerevan	Hrazdan	Hrazdan	40.1859	44.5003	984	Larval sampling	2017-09-20	2017-09-20	(Semi-)permanent water bodies with vegetation (pond, marsh, canal)																	2
Yerevan	Hrazdan	Hrazdan	40.1859	44.5003	984	Larval sampling	2017-09-20	2017-09-20	(Semi-)permanent water bodies with vegetation (pond, marsh, canal)																	5
Yerevan	Hrazdan	Hrazdan	40.1859	44.5003	984	Larval sampling	2017-09-20	2017-09-20	(Semi-)permanent water bodies with vegetation (pond, marsh, canal)																	8
Yerevan	Hrazdan	Hrazdan	40.1859	44.5003	984	Larval sampling	2017-09-20	2017-09-20	(Semi-)permanent water bodies with vegetation (pond, marsh, canal)																	5
Yerevan	Hrazdan	Hrazdan	40.1832	44.4951	968	Larval sampling	2017-09-20	2017-09-20	(Semi-)permanent water bodies with vegetation (pond, marsh, canal)																	3
Yerevan	Davit Anhaght Street	Davit Anhaght	40.2028	44.531	1212	Larval sampling	2017-09-20	2017-09-20	(Semi-)permanent water bodies with vegetation (pond, marsh, canal)																	6
Yerevan	Shengavit	Kashegortsner Street	40.1385	44.479	915	Larval sampling	2017-09-20	2017-09-20	(Semi-)permanent water bodies with vegetation (pond, marsh, canal)																	1
Yerevan	Haghtanak	Haghtanak	40.1892	44.4208	936	Adult resting catch	2017-09-23	2017-09-23		Farm, animal shelter																9
Yerevan	Qanaqer-Zeytun	Tsarav Aghbyur	40.2234	44.5404	1291	Larval sampling	2017-09-25	2017-09-25	(Semi-)permanent water bodies with vegetation (pond, marsh, canal)													65
Yerevan	Shengavit	Shengavit	40.1385	44.479	915	Larval sampling	2017-09-25	2017-09-25	(Semi-)permanent water bodies with vegetation (pond, marsh, canal)																	1
Yerevan	Tichina	Tichina	40.1863	44.4452	962	Adult resting catch	2017-09-26	2017-09-26		Farm, animal shelter																10
Yerevan	Arabkir	Hrazdan	40.2112	44.5089	1185	Larval sampling	2017-09-26	2017-09-26		Farm, animal shelter																2
Yerevan	Shengavit	Shengavit	40.1385	44.479	915	Larval sampling	2017-09-26	2017-09-26	(Semi-)permanent water bodies with vegetation (pond, marsh, canal)	Animal shelter																7
Yerevan	Norq	Norq	40.1899	44.5355	1139	Adult resting catch	2017-09-28	2017-09-28		Farm, animal shelter																4
Yerevan	Norq	Norq	40.1899	44.5355	1139	Adult resting catch	2017-09-28	2017-09-28		Farm, animal shelter								2								8
Yerevan	Hrazdan	Hrazdan	40.1832	44.4951	968	Larval sampling	2017-09-28	2017-09-28	(Semi-)permanent water bodies with vegetation (pond, marsh, canal)																	7
Yerevan	Haghtanak	Haghtanak	40.196	44.5211	1145	Adult resting catch	2017-09-28	2017-09-28		Farm, animal shelter																4
Yerevan	Haghtanak	Haghtanak	40.196	44.5211	1145	Larval sampling	2017-09-28	2017-09-28	(Semi-)permanent water bodies with vegetation (pond, marsh, canal)																	4
Yerevan	Jrashen	Jrashen	40.1385	44.564	1112	Adult resting catch	2017-09-28	2017-09-28		Farm, animal shelter																8
Yerevan	Hrazdan	Hrazdan	40.1859	44.5003	984	Larval sampling	2017-09-29	2017-09-29	(Semi-)permanent water bodies with vegetation (pond, marsh, canal)																	12
Yerevan	Hrazdan	Hrazdan	40.1859	44.5003	984	Larval sampling	2017-09-29	2017-09-29	(Semi-)permanent water bodies with vegetation (pond, marsh, canal)																	10
Yerevan	Hrazdan	Hrazdan	40.1859	44.5003	984	Larval sampling	2017-09-29	2017-09-29	(Semi-)permanent water bodies with vegetation (pond, marsh, canal)																	8
Yerevan	Hrazdan	Hrazdan	40.1859	44.5003	984	Larval sampling	2017-09-29	2017-09-29	(Semi-)permanent water bodies with vegetation (pond, marsh, canal)																	3
Yerevan	Hrazdan	Hrazdan	40.1859	44.5003	984	Larval sampling	2017-09-29	2017-09-29	(Semi-)permanent water bodies with vegetation (pond, marsh, canal)																	2
Yerevan	Hrazdan	Hrazdan	40.1859	44.5003	984	Larval sampling	2017-09-29	2017-09-29	(Semi-)permanent water bodies with vegetation (pond, marsh, canal)																	6
Yerevan	Hrazdan	Hrazdan	40.1859	44.5003	984	Larval sampling	2017-09-29	2017-09-29	(Semi-)permanent water bodies with vegetation (pond, marsh, canal)																	4
Yerevan	Hrazdan	Hrazdan	40.1859	44.5003	984	Larval sampling	2017-09-29	2017-09-29	(Semi-)permanent water bodies with vegetation (pond, marsh, canal)																	6
Yerevan	Hrazdan	Hrazdan	40.1832	44.4951	968	Larval sampling	2017-09-29	2017-09-29	(Semi-)permanent water bodies with vegetation (pond, marsh, canal)																	2
Yerevan	Arabkir	Hrazdan	40.2112	44.5089	1185	Larval sampling	2017-09-29	2017-09-29	(Semi-)permanent water bodies with vegetation (pond, marsh, canal)																	26
Yerevan	Haghtanak	Haghtanak	40.1892	44.4208	936	Adult resting catch	2017-10-02	2017-10-02		Farm, animal shelter								1								9
Yerevan	Tichina	Tichina	40.1863	44.4452	962	Adult resting catch	2017-10-02	2017-10-02		Farm, animal shelter																7
Yerevan	Shengavit	Shengavit	40.1385	44.479	915	Adult resting catch	2017-10-02	2017-10-02		Farm, animal shelter																4
Yerevan	Jrashen	Jrashen	40.1385	44.564	1112	Larval sampling	2017-10-03	2017-10-03	(Semi-)permanent water bodies with vegetation (pond, marsh, canal)																	7
Yerevan	Shengavit	Odesa Madoyan	40.1385	44.479	915	Larval sampling	2017-10-04	2017-10-04	(Semi-)permanent water bodies with vegetation (pond, marsh, canal)																	3
Yerevan	Hrazdan	Hrazdan	40.1832	44.4951	968	Larval sampling	2017-10-10	2017-10-10	(Semi-)permanent water bodies with vegetation (pond, marsh, canal)																	2
Yerevan	Norq	Hrazdan	40.1899	44.5355	1139	Adult resting catch	2017-10-10	2017-10-10		Farm, animal shelter																5
Yerevan	Haghtanak	Haghtanak	40.1892	44.4208	936	Adult resting catch	2017-10-12	2017-10-12		Farm, animal shelter																8
Yerevan	Malatia-Sebastia	Malatia-Sebastia	40.1687	44.4579	975	Larval sampling	2017-10-13	2017-10-13	(Semi-)permanent water bodies with vegetation (pond, marsh, canal)																	3
Yerevan	Hrazdan	Hrazdan	40.1859	44.5003	984	Larval sampling	2017-10-16	2017-10-16	(Semi-)permanent water bodies with vegetation (pond, marsh, canal)																	3
Yerevan	Hrazdan	Hrazdan	40.1859	44.5003	984	Larval sampling	2017-10-16	2017-10-16	(Semi-)permanent water bodies with vegetation (pond, marsh, canal)																	3
Yerevan	Hrazdan	Hrazdan	40.1859	44.5003	984	Larval sampling	2017-10-16	2017-10-16	(Semi-)permanent water bodies with vegetation (pond, marsh, canal)																	3
Yerevan	Hrazdan	Hrazdan	40.1859	44.5003	984	Larval sampling	2017-10-16	2017-10-16	(Semi-)permanent water bodies with vegetation (pond, marsh, canal)																	2
Yerevan	Hrazdan	Hrazdan	40.1859	44.5003	984	Larval sampling	2017-10-16	2017-10-16	(Semi-)permanent water bodies with vegetation (pond, marsh, canal)																	4
Yerevan	Arabkir	Hrazdan	40.2112	44.5089	1185	Larval sampling	2017-10-16	2017-10-16	(Semi-)permanent water bodies with vegetation (pond, marsh, canal)																	10
Yerevan	Norq	Norq	40.1899	44.5355	1139	Adult resting catch	2017-10-19	2017-10-19		Farm, animal shelter																2
Yerevan	Norq	Norq	40.1899	44.5355	1139	Adult resting catch	2017-10-19	2017-10-19		Farm, animal shelter																3
Yerevan	Hrazdan	Hrazdan	40.1832	44.4951	968	Larval sampling	2017-10-19	2017-10-19	(Semi-)permanent water bodies with vegetation (pond, marsh, canal)																	5
Yerevan	Hrazdan	Hrazdan	40.1832	44.4951	968	Larval sampling	2017-10-20	2017-10-20	(Semi-)permanent water bodies with vegetation (pond, marsh, canal)																	2
Yerevan	Haghtanak	Haghtanak	40.1892	44.4208	936	Adult resting catch	2017-10-23	2017-10-23		Farm, animal shelter																3
Yerevan	Qanaqer-Zeytun	Qanaqer	40.2234	44.5404	1291	Adult resting catch	2017-10-23	2017-10-23		Farm, animal shelter																3
Yerevan	Malatia-Sebastia	Malatia-Sebastia	40.1687	44.4579	975	Larval sampling	2017-10-25	2017-10-25	(Semi-)permanent water bodies with vegetation (pond, marsh, canal)																	2
Yerevan	Hrazdan	Hrazdan	40.1832	44.4951	968	Larval sampling	2017-10-30	2017-10-30	(Semi-)permanent water bodies with vegetation (pond, marsh, canal)																	3
Yerevan	Hrazdan	Hrazdan	40.1832	44.4951	968	Larval sampling	2017-10-31	2017-10-31	(Semi-)permanent water bodies with vegetation (pond, marsh, canal)																	1				Grand total
										Total no. per species:	18	161	2050	16	296	45	4221	35	0	457	1091	431	3	270	37	10106	329	296	49	19911

## Sheet: Table S4 Apr-Oct 2018
Province	Location	Method	Startdate	Enddate	Larval habitat	Adult habitat	Ae. albopictus	Ae. annulipes	Ae. caspius	Ae. geniculatus	Ae. vexans	An. claviger	An. maculipennis s.l.	An. maculipennis s.s.	An. plumbeus	An. sacharovi	Cs. annulata	Cs. longiareolata	Cs. subochrea	Cx. hortensis	Cx. martinii	Cx. pipiens	Cx. territans	Cx. theileri	Cx. torrentium
Aragatsotn	Ashtarak	Adult resting catch	2018-07-18	2018-07-18		Animal shelter			10				36				32					13
Aragatsotn	Ashtarak	Adult resting catch	2018-07-18	2018-07-18		Animal shelter			9				20				15					30
Aragatsotn	Ashtarak	Adult resting catch	2018-07-18	2018-07-18		Animal shelter											12					34
Aragatsotn	Ashtarak	Larval sampling/dipping	2018-07-18	2018-07-18	(Semi-)permanent water bodies with vegetation (pond, marsh, canal)				16				88				9					41
Aragatsotn	Ashtarak	Larval sampling/dipping	2018-07-18	2018-07-18	Stagnant temporary water bodies (pond, ditch, fen, flooded meadow or forest)				3				23				33					30
Aragatsotn	Ashtarak	Larval sampling/dipping	2018-07-18	2018-07-18	Stagnant temporary water bodies (pond, ditch, fen, flooded meadow or forest)								0				18					43
Aragatsotn	Ashtarak	Larval sampling/dipping	2018-07-18	2018-07-18	(Semi-)permanent water bodies with vegetation (pond, marsh, canal)				29				52									83
Aragatsotn	Ashtarak	Larval sampling/dipping	2018-07-18	2018-07-18	Stagnant temporary water bodies (pond, ditch, fen, flooded meadow or forest)				14				12				18					49
Aragatsotn	Ashtarak	Larval sampling/dipping	2018-07-18	2018-07-18	(Semi-)permanent water bodies with vegetation (pond, marsh, canal)				4				23				4					75
Aragatsotn	Ashtarak	Larval sampling/dipping	2018-07-18	2018-07-18	(Semi-)permanent water bodies with vegetation (pond, marsh, canal)								11				13					36
Aragatsotn	Ashtarak	Larval sampling/dipping	2018-07-18	2018-07-18	Stagnant temporary water bodies (pond, ditch, fen, flooded meadow or forest)								57				12					83
Aragatsotn	Ashtarak	Larval sampling/dipping	2018-07-18	2018-07-18	Stagnant temporary water bodies (pond, ditch, fen, flooded meadow or forest)				9				0				7					39
Aragatsotn	Ashtarak	Adult resting catch	2018-07-19	2018-07-20		Animal shelter			22				22				22					65
Aragatsotn	Ashtarak	Adult resting catch	2018-07-20	2018-07-21		Animal shelter			15				16				10					51
Aragatsotn	Ashtarak	Adult resting catch	2018-07-21	2018-07-22		Animal shelter			2				18				10					128
Aragatsotn	Ashtarak	Adult resting catch	2018-07-22	2018-07-23		Animal shelter			11				12				12					132
Aragatsotn	Ashtarak	Adult resting catch	2018-07-23	2018-07-24		Animal shelter			13				32				16					40
Aragatsotn	Ashtarak	Larval sampling/dipping	2018-07-23	2018-07-23	(Semi-)permanent water bodies with vegetation (pond, marsh, canal)								86				11					54
Aragatsotn	Ashtarak	Larval sampling/dipping	2018-07-23	2018-07-23	Natural containers (tree hole, rock pool)								0									25
Aragatsotn	Ashtarak	Larval sampling/dipping	2018-07-23	2018-07-23	(Semi-)permanent water bodies with vegetation (pond, marsh, canal)								0				3					31
Aragatsotn	Ashtarak	Larval sampling/dipping	2018-07-23	2018-07-23	Stagnant temporary water bodies (pond, ditch, fen, flooded meadow or forest)								12									22
Aragatsotn	Ashtarak	Larval sampling/dipping	2018-07-23	2018-07-23	Natural containers (tree hole, rock pool)								8				5					30
Aragatsotn	Ashtarak	Larval sampling/dipping	2018-07-23	2018-07-23	(Semi-)permanent water bodies with vegetation (pond, marsh, canal)								0				31					19
Aragatsotn	Ashtarak	Larval sampling/dipping	2018-07-23	2018-07-23	(Semi-)permanent water bodies with vegetation (pond, marsh, canal)								18				4					30
Aragatsotn	Ashtarak	Larval sampling/dipping	2018-07-23	2018-07-23	Natural containers (tree hole, rock pool)								43									25
Aragatsotn	Ashtarak	Larval sampling/dipping	2018-07-23	2018-07-23	Stagnant temporary water bodies (pond, ditch, fen, flooded meadow or forest)								7				15					22
Aragatsotn	Ashtarak	Adult resting catch	2018-07-24	2018-07-25		Animal shelter			12								11					15
Aragatsotn	Ashtarak	Adult resting catch	2018-07-24	2018-07-25		Animal shelter			2				22									24
Aragatsotn	Ashtarak	Adult resting catch	2018-07-24	2018-07-25		Animal shelter							12									23
Aragatsotn	Ashtarak	Adult resting catch	2018-07-24	2018-07-25		Animal shelter																15
Aragatsotn	Ashtarak	Adult resting catch	2018-07-24	2018-07-25		Animal shelter							31				7					20
Aragatsotn	Ashtarak	Adult resting catch	2018-07-24	2018-07-25		Animal shelter			10				2				15					33
Aragatsotn	Ashtarak	Adult resting catch	2018-07-24	2018-07-25		Animal shelter			10				10				1					25
Aragatsotn	Ashtarak	Adult resting catch	2018-07-24	2018-07-25		Animal shelter			1				15				5					31
Aragatsotn	Ashtarak	Adult resting catch	2018-07-24	2018-07-25		Animal shelter			10				15				2					35
Aragatsotn	Ashtarak	Adult resting catch	2018-07-24	2018-07-25		Animal shelter							10				6					21
Aragatsotn	Ashtarak	Larval sampling/dipping	2018-08-01	2018-08-01	(Semi-)permanent water bodies with vegetation (pond, marsh, canal)
Aragatsotn	Ashtarak	Larval sampling/dipping	2018-08-01	2018-08-01	Natural containers (tree hole, rock pool)
Aragatsotn	Ashtarak	Larval sampling/dipping	2018-08-01	2018-08-01	(Semi-)permanent water bodies with vegetation (pond, marsh, canal)
Aragatsotn	Ashtarak	Larval sampling/dipping	2018-08-01	2018-08-01	Stagnant temporary water bodies (pond, ditch, fen, flooded meadow or forest)				2				15					10				5
Aragatsotn	Ashtarak	Larval sampling/dipping	2018-08-01	2018-08-01	Natural containers (tree hole, rock pool)
Aragatsotn	Ashtarak	Adult resting catch	2018-08-01 13:00:00	2018-08-02 12:10:00		Animal shelter
Aragatsotn	Ashtarak	Adult resting catch	2018-08-01 13:40:00	2018-08-02 13:00:00		Animal shelter
Aragatsotn	Ashtarak	Adult resting catch	2018-08-01 14:15:00	2018-08-02 13:20:00		Animal shelter
Aragatsotn	Ashtarak	Adult resting catch	2018-08-01 15:00:00	2018-08-02 13:50:00		Animal shelter
Aragatsotn	Ashtarak	Adult resting catch	2018-08-01 15:20:00	2018-08-02 14:15:00		Animal shelter
Aragatsotn	Ashtarak	Larval sampling/dipping	2018-08-02	2018-08-02	(Semi-)permanent water bodies with vegetation (pond, marsh, canal)								5					5				2
Aragatsotn	Ashtarak	Larval sampling/dipping	2018-08-02	2018-08-02	(Semi-)permanent water bodies with vegetation (pond, marsh, canal)
Aragatsotn	Ashtarak	Larval sampling/dipping	2018-08-02	2018-08-02	Natural containers (tree hole, rock pool)
Aragatsotn	Ashtarak	Larval sampling/dipping	2018-08-02	2018-08-02	Stagnant temporary water bodies (pond, ditch, fen, flooded meadow or forest)													24
Aragatsotn	Ashtarak	Adult resting catch	2018-08-02 14:45:00	2018-08-03 13:00:00		Animal shelter
Aragatsotn	Ashtarak	Adult resting catch	2018-08-02 15:20:00	2018-08-03 13:20:00		Animal shelter
Aragatsotn	Ashtarak	Adult resting catch	2018-08-02 15:45:00	2018-08-03 13:50:00		Animal shelter
Aragatsotn	Ashtarak	Adult resting catch	2018-08-02 16:10:00	2018-08-03 14:15:00		Animal shelter
Aragatsotn	Ashtarak	Larval sampling/dipping	2018-08-09	2018-08-09	(Semi-)permanent water bodies with vegetation (pond, marsh, canal)
Aragatsotn	Ashtarak	Larval sampling/dipping	2018-08-09	2018-08-09	Natural containers (tree hole, rock pool)
Aragatsotn	Ashtarak	Larval sampling/dipping	2018-08-09	2018-08-09	(Semi-)permanent water bodies with vegetation (pond, marsh, canal)
Aragatsotn	Ashtarak	Larval sampling/dipping	2018-08-09	2018-08-09	Stagnant temporary water bodies (pond, ditch, fen, flooded meadow or forest)
Aragatsotn	Ashtarak	Larval sampling/dipping	2018-08-09	2018-08-09	Natural containers (tree hole, rock pool)																	25
Aragatsotn	Ashtarak	Adult resting catch	2018-08-09 12:20:00	2018-08-10 11:00:00		Animal shelter																10
Aragatsotn	Ashtarak	Adult resting catch	2018-08-09 12:55:00	2018-08-10 11:20:00		Animal shelter																26
Aragatsotn	Ashtarak	Adult resting catch	2018-08-09 12:55:00	2018-08-10 14:00:00		Animal shelter
Aragatsotn	Ashtarak	Adult resting catch	2018-08-09 13:15:00	2018-08-10 14:20:00		Animal shelter							12									19
Aragatsotn	Ashtarak	Adult resting catch	2018-08-09 13:20:00	2018-08-10 11:45:00		Animal shelter
Aragatsotn	Ashtarak	Adult resting catch	2018-08-09 13:45:00	2018-08-10 14:50:00		Animal shelter							6									24
Aragatsotn	Ashtarak	Adult resting catch	2018-08-09 13:50:00	2018-08-10 12:10:00		Animal shelter
Aragatsotn	Ashtarak	Adult resting catch	2018-08-09 14:10:00	2018-08-10 15:10:00		Animal shelter
Aragatsotn	Ashtarak	Adult resting catch	2018-08-09 14:20:00	2018-08-10 12:30:00		Animal shelter							5
Aragatsotn	Ashtarak	Larval sampling/dipping	2018-08-10	2018-08-10	(Semi-)permanent water bodies with vegetation (pond, marsh, canal)
Aragatsotn	Ashtarak	Larval sampling/dipping	2018-08-10	2018-08-10	(Semi-)permanent water bodies with vegetation (pond, marsh, canal)
Aragatsotn	Ashtarak	Larval sampling/dipping	2018-08-10	2018-08-10	Natural containers (tree hole, rock pool)													62
Aragatsotn	Ashtarak	Larval sampling/dipping	2018-08-10	2018-08-10	Stagnant temporary water bodies (pond, ditch, fen, flooded meadow or forest)
Aragatsotn	Ashtarak	Larval sampling/dipping	2018-08-14	2018-08-14	(Semi-)permanent water bodies with vegetation (pond, marsh, canal)																	10
Aragatsotn	Ashtarak	Larval sampling/dipping	2018-08-14	2018-08-14	Natural containers (tree hole, rock pool)													40
Aragatsotn	Ashtarak	Larval sampling/dipping	2018-08-14	2018-08-14	(Semi-)permanent water bodies with vegetation (pond, marsh, canal)													26
Aragatsotn	Ashtarak	Larval sampling/dipping	2018-08-14	2018-08-14	Stagnant temporary water bodies (pond, ditch, fen, flooded meadow or forest)																	18
Aragatsotn	Ashtarak	Larval sampling/dipping	2018-08-14	2018-08-14	Natural containers (tree hole, rock pool)								1					20
Aragatsotn	Ashtarak	Larval sampling/dipping	2018-08-14	2018-08-14	(Semi-)permanent water bodies with vegetation (pond, marsh, canal)																	19
Aragatsotn	Ashtarak	Larval sampling/dipping	2018-08-14	2018-08-14	(Semi-)permanent water bodies with vegetation (pond, marsh, canal)
Aragatsotn	Ashtarak	Larval sampling/dipping	2018-08-14	2018-08-14	Natural containers (tree hole, rock pool)													20
Aragatsotn	Ashtarak	Larval sampling/dipping	2018-08-14	2018-08-14	Stagnant temporary water bodies (pond, ditch, fen, flooded meadow or forest)																	35
Aragatsotn	Ashtarak	Adult resting catch	2018-08-14 10:10:00	2018-08-15 12:10:00		Animal shelter							5									14
Aragatsotn	Ashtarak	Adult resting catch	2018-08-14 10:35:00	2018-08-15 12:40:00		Animal shelter			4				10									34
Aragatsotn	Ashtarak	Adult resting catch	2018-08-14 11:05:00	2018-08-15 13:00:00		Animal shelter																2
Aragatsotn	Ashtarak	Adult resting catch	2018-08-14 11:40:00	2018-08-15 13:20:00		Animal shelter			10				5									21
Aragatsotn	Ashtarak	Adult resting catch	2018-08-14 12:00:00	2018-08-15 13:55:00		Animal shelter			4				4									16
Aragatsotn	Ashtarak	Adult resting catch	2018-08-14 14:15:00	2018-08-15 10:10:00		Animal shelter			4				7									7
Aragatsotn	Ashtarak	Adult resting catch	2018-08-14 14:45:00	2018-08-15 10:40:00		Animal shelter
Aragatsotn	Ashtarak	Adult resting catch	2018-08-14 15:10:00	2018-08-15 11:10:00		Animal shelter							10
Aragatsotn	Ashtarak	Adult resting catch	2018-08-14 15:40:00	2018-08-15 11:50:00		Animal shelter			10				15									30
Aragatsotn	Ashtarak	Adult resting catch	2018-08-21 12:20:00	2018-08-22 11:00:00		Animal shelter			2				12									9
Aragatsotn	Ashtarak	Adult resting catch	2018-08-21 12:55:00	2018-08-22 11:20:00		Animal shelter			5													18
Aragatsotn	Ashtarak	Adult resting catch	2018-08-21 12:55:00	2018-08-22 14:00:00		Animal shelter																26
Aragatsotn	Ashtarak	Adult resting catch	2018-08-21 13:15:00	2018-08-22 14:20:00		Animal shelter			6				12									14
Aragatsotn	Ashtarak	Adult resting catch	2018-08-21 13:20:00	2018-08-22 11:45:00		Animal shelter
Aragatsotn	Ashtarak	Adult resting catch	2018-08-21 13:45:00	2018-08-22 14:50:00		Animal shelter			3													5
Aragatsotn	Ashtarak	Adult resting catch	2018-08-21 13:50:00	2018-08-22 12:10:00		Animal shelter																4
Aragatsotn	Ashtarak	Adult resting catch	2018-08-21 14:10:00	2018-08-22 15:10:00		Animal shelter
Aragatsotn	Ashtarak	Adult resting catch	2018-08-21 14:20:00	2018-08-22 12:30:00		Animal shelter
Aragatsotn	Ashtarak	Larval sampling/dipping	2018-08-22	2018-08-22	(Semi-)permanent water bodies with vegetation (pond, marsh, canal)													34
Aragatsotn	Ashtarak	Larval sampling/dipping	2018-08-22	2018-08-22	Natural containers (tree hole, rock pool)
Aragatsotn	Ashtarak	Larval sampling/dipping	2018-08-22	2018-08-22	(Semi-)permanent water bodies with vegetation (pond, marsh, canal)
Aragatsotn	Ashtarak	Larval sampling/dipping	2018-08-22	2018-08-22	Stagnant temporary water bodies (pond, ditch, fen, flooded meadow or forest)
Aragatsotn	Ashtarak	Larval sampling/dipping	2018-08-22	2018-08-22	Natural containers (tree hole, rock pool)																	11
Aragatsotn	Ashtarak	Larval sampling/dipping	2018-08-22	2018-08-22	(Semi-)permanent water bodies with vegetation (pond, marsh, canal)																	11
Aragatsotn	Ashtarak	Larval sampling/dipping	2018-08-22	2018-08-22	(Semi-)permanent water bodies with vegetation (pond, marsh, canal)													70
Aragatsotn	Ashtarak	Larval sampling/dipping	2018-08-22	2018-08-22	Natural containers (tree hole, rock pool)													22
Aragatsotn	Ashtarak	Larval sampling/dipping	2018-08-22	2018-08-22	Stagnant temporary water bodies (pond, ditch, fen, flooded meadow or forest)								3
Aragatsotn	Ashtarak	Larval sampling/dipping	2018-08-28	2018-08-28	Stagnant temporary water bodies (pond, ditch, fen, flooded meadow or forest)
Aragatsotn	Ashtarak	Adult resting catch	2018-08-28 10:10:00	2018-08-29 12:10:00		Animal shelter
Aragatsotn	Ashtarak	Adult resting catch	2018-08-28 10:35:00	2018-08-29 12:40:00		Animal shelter							3									16
Aragatsotn	Ashtarak	Adult resting catch	2018-08-28 11:05:00	2018-08-29 13:00:00		Animal shelter																10
Aragatsotn	Ashtarak	Adult resting catch	2018-08-28 11:40:00	2018-08-29 13:20:00		Animal shelter																14
Aragatsotn	Ashtarak	Adult resting catch	2018-08-28 12:00:00	2018-08-29 13:55:00		Animal shelter
Aragatsotn	Ashtarak	Adult resting catch	2018-08-28 14:15:00	2018-08-29 10:10:00		Animal shelter
Aragatsotn	Ashtarak	Adult resting catch	2018-08-28 14:45:00	2018-08-29 10:40:00		Animal shelter
Aragatsotn	Ashtarak	Adult resting catch	2018-08-28 15:10:00	2018-08-29 11:10:00		Animal shelter
Aragatsotn	Ashtarak	Adult resting catch	2018-08-28 15:40:00	2018-08-29 11:50:00		Animal shelter			1				2									4
Aragatsotn	Ashtarak	Larval sampling/dipping	2018-08-29	2018-08-29	(Semi-)permanent water bodies with vegetation (pond, marsh, canal)																	25
Aragatsotn	Ashtarak	Larval sampling/dipping	2018-08-29	2018-08-29	Natural containers (tree hole, rock pool)								3					23				20
Aragatsotn	Ashtarak	Larval sampling/dipping	2018-08-29	2018-08-29	(Semi-)permanent water bodies with vegetation (pond, marsh, canal)													16				14
Aragatsotn	Ashtarak	Larval sampling/dipping	2018-08-29	2018-08-29	Natural containers (tree hole, rock pool)													21
Aragatsotn	Ashtarak	Larval sampling/dipping	2018-08-29	2018-08-29	(Semi-)permanent water bodies with vegetation (pond, marsh, canal)																	19
Aragatsotn	Ashtarak	Larval sampling/dipping	2018-08-29	2018-08-29	(Semi-)permanent water bodies with vegetation (pond, marsh, canal)																	15
Aragatsotn	Ashtarak	Larval sampling/dipping	2018-08-29	2018-08-29	Natural containers (tree hole, rock pool)																	14
Aragatsotn	Ashtarak	Larval sampling/dipping	2018-08-29	2018-08-29	Stagnant temporary water bodies (pond, ditch, fen, flooded meadow or forest)																	17
Aragatsotn	Ashtarak	Adult resting catch	2018-09-04	2018-09-05 12:10:00		Animal shelter							1									7
Aragatsotn	Ashtarak	Adult resting catch	2018-09-04	2018-09-05 12:40:00		Animal shelter																16
Aragatsotn	Ashtarak	Adult resting catch	2018-09-04	2018-09-05 13:05:00		Animal shelter																8
Aragatsotn	Ashtarak	Adult resting catch	2018-09-04	2018-09-05 13:25:00		Animal shelter																12
Aragatsotn	Ashtarak	Adult resting catch	2018-09-04	2018-09-05		Animal shelter			2				3									11
Aragatsotn	Ashtarak	Larval sampling/dipping	2018-09-04	2018-09-04	(Semi-)permanent water bodies with vegetation (pond, marsh, canal)													26
Aragatsotn	Ashtarak	Larval sampling/dipping	2018-09-04	2018-09-04	Natural containers (tree hole, rock pool)								2									3
Aragatsotn	Ashtarak	Larval sampling/dipping	2018-09-04	2018-09-04	(Semi-)permanent water bodies with vegetation (pond, marsh, canal)																	10
Aragatsotn	Ashtarak	Larval sampling/dipping	2018-09-04	2018-09-04	Stagnant temporary water bodies (pond, ditch, fen, flooded meadow or forest)													25				8
Aragatsotn	Ashtarak	Larval sampling/dipping	2018-09-04	2018-09-04	Natural containers (tree hole, rock pool)													23
Aragatsotn	Ashtarak	Adult resting catch	2018-09-04 12:30:00	2018-09-05 14:00:00		Animal shelter			2													18
Aragatsotn	Ashtarak	Adult resting catch	2018-09-04 13:10:00	2018-09-05 14:20:00		Animal shelter							2									23
Aragatsotn	Ashtarak	Adult resting catch	2018-09-04 13:40:00	2018-09-05 14:50:00		Animal shelter																10
Aragatsotn	Ashtarak	Adult resting catch	2018-09-04 14:00:00	2018-09-05 15:10:00		Animal shelter																5
Aragatsotn	Ashtarak	Larval sampling/dipping	2018-09-05	2018-09-05	(Semi-)permanent water bodies with vegetation (pond, marsh, canal)													19
Aragatsotn	Ashtarak	Larval sampling/dipping	2018-09-05	2018-09-05	(Semi-)permanent water bodies with vegetation (pond, marsh, canal)													36
Aragatsotn	Ashtarak	Larval sampling/dipping	2018-09-05	2018-09-05	Natural containers (tree hole, rock pool)								1					22
Aragatsotn	Ashtarak	Larval sampling/dipping	2018-09-05	2018-09-05	Stagnant temporary water bodies (pond, ditch, fen, flooded meadow or forest)													28
Aragatsotn	Ashtarak	Adult resting catch	2018-09-11	2018-09-12 22:00:00		Animal shelter																1
Aragatsotn	Ashtarak	Adult resting catch	2018-09-11	2018-09-12 22:20:00		Animal shelter																29
Aragatsotn	Ashtarak	Adult resting catch	2018-09-11	2018-09-12 22:50:00		Animal shelter																0
Aragatsotn	Ashtarak	Adult resting catch	2018-09-11	2018-09-12 23:10:00		Animal shelter																19
Aragatsotn	Ashtarak	Adult resting catch	2018-09-11	2018-09-12 23:40:00		Animal shelter																7
Aragatsotn	Ashtarak	Adult resting catch	2018-09-11	2018-09-12 12:10:00		Animal shelter																10
Aragatsotn	Ashtarak	Adult resting catch	2018-09-11	2018-09-12 12:35:00		Animal shelter			1				1									4
Aragatsotn	Ashtarak	Adult resting catch	2018-09-11	2018-09-12		Animal shelter																10
Aragatsotn	Ashtarak	Adult resting catch	2018-09-11	2018-09-12		Animal shelter																3
Aragatsotn	Ashtarak	Larval sampling/dipping	2018-09-11	2018-09-11	(Semi-)permanent water bodies with vegetation (pond, marsh, canal)													28
Aragatsotn	Ashtarak	Larval sampling/dipping	2018-09-11	2018-09-11	Natural containers (tree hole, rock pool)
Aragatsotn	Ashtarak	Larval sampling/dipping	2018-09-11	2018-09-11	(Semi-)permanent water bodies with vegetation (pond, marsh, canal)
Aragatsotn	Ashtarak	Larval sampling/dipping	2018-09-11	2018-09-11	Stagnant temporary water bodies (pond, ditch, fen, flooded meadow or forest)								6					23				19
Aragatsotn	Ashtarak	Larval sampling/dipping	2018-09-11	2018-09-11	Natural containers (tree hole, rock pool)													37
Aragatsotn	Ashtarak	Larval sampling/dipping	2018-09-12	2018-09-12	(Semi-)permanent water bodies with vegetation (pond, marsh, canal)																	13
Aragatsotn	Ashtarak	Larval sampling/dipping	2018-09-12	2018-09-12	(Semi-)permanent water bodies with vegetation (pond, marsh, canal)
Aragatsotn	Ashtarak	Larval sampling/dipping	2018-09-12	2018-09-12	Natural containers (tree hole, rock pool)													29
Aragatsotn	Ashtarak	Larval sampling/dipping	2018-09-12	2018-09-12	Stagnant temporary water bodies (pond, ditch, fen, flooded meadow or forest)																	11
Aragatsotn	Ashtarak	Adult resting catch	2018-09-18	2018-09-19 23:00:00		Animal shelter
Aragatsotn	Ashtarak	Adult resting catch	2018-09-18	2018-09-19 23:20:00		Animal shelter
Aragatsotn	Ashtarak	Adult resting catch	2018-09-18	2018-09-19 23:50:00		Animal shelter
Aragatsotn	Ashtarak	Adult resting catch	2018-09-18	2018-09-19 12:10:00		Animal shelter
Aragatsotn	Ashtarak	Adult resting catch	2018-09-18	2018-09-19 12:40:00		Animal shelter
Aragatsotn	Ashtarak	Adult resting catch	2018-09-18	2018-09-19		Animal shelter
Aragatsotn	Ashtarak	Adult resting catch	2018-09-18	2018-09-19		Animal shelter
Aragatsotn	Ashtarak	Adult resting catch	2018-09-18	2018-09-19		Animal shelter
Aragatsotn	Ashtarak	Adult resting catch	2018-09-18	2018-09-19		Animal shelter							10
Aragatsotn	Ashtarak	Larval sampling/dipping	2018-09-18	2018-09-18	Running water (river, stream, ditch, drain)
Aragatsotn	Ashtarak	Larval sampling/dipping	2018-09-18	2018-09-18	Man-made (artificial) containers (e.g. tyre, pot, catch basin, pit)
Aragatsotn	Ashtarak	Larval sampling/dipping	2018-09-18	2018-09-18	Natural containers (tree hole, rock pool)
Aragatsotn	Ashtarak	Larval sampling/dipping	2018-09-18	2018-09-18	Running water (river, stream, ditch, drain)
Aragatsotn	Ashtarak	Larval sampling/dipping	2018-09-20	2018-09-20	Natural containers (tree hole, rock pool)
Aragatsotn	Ashtarak	Larval sampling/dipping	2018-09-20	2018-09-20	Running water (river, stream, ditch, drain)
Aragatsotn	Ashtarak	Larval sampling/dipping	2018-09-20	2018-09-20	Natural containers (tree hole, rock pool)
Aragatsotn	Ashtarak	Larval sampling/dipping	2018-09-20	2018-09-20	Man-made (artificial) containers (e.g. tyre, pot, catch basin, pit)
Aragatsotn	Ashtarak	Larval sampling/dipping	2018-09-20	2018-09-20	Man-made (artificial) containers (e.g. tyre, pot, catch basin, pit)
Aragatsotn	Ashtarak	Adult resting catch	2018-09-24 12:30:00	2018-09-25 12:00:00		Animal shelter
Aragatsotn	Ashtarak	Adult resting catch	2018-09-24 12:30:00	2018-09-25 12:20:00		Animal shelter
Aragatsotn	Ashtarak	Adult resting catch	2018-09-24 12:30:00	2018-09-25 12:50:00		Animal shelter
Aragatsotn	Ashtarak	Adult resting catch	2018-09-24 12:30:00	2018-09-25 12:50:00		Animal shelter
Aragatsotn	Ashtarak	Adult resting catch	2018-09-24 12:30:00	2018-09-25 12:50:00		Animal shelter
Aragatsotn	Ashtarak	Adult resting catch	2018-09-24 12:30:00	2018-09-25 12:50:00		Animal shelter
Aragatsotn	Ashtarak	Adult resting catch	2018-09-24 12:30:00	2018-09-25 12:50:00		Animal shelter							10
Aragatsotn	Ashtarak	Adult resting catch	2018-09-24 12:30:00	2018-09-25 12:50:00		Animal shelter
Aragatsotn	Ashtarak	Adult resting catch	2018-09-24 12:30:00	2018-09-25 12:50:00		Animal shelter							2
Aragatsotn	Ashtarak	Larval sampling/dipping	2018-09-25	2018-09-25	Running water (river, stream, ditch, drain)
Aragatsotn	Ashtarak	Larval sampling/dipping	2018-09-25	2018-09-25	Man-made (artificial) containers (e.g. tyre, pot, catch basin, pit)
Aragatsotn	Ashtarak	Larval sampling/dipping	2018-09-25	2018-09-25	Natural containers (tree hole, rock pool)
Aragatsotn	Ashtarak	Larval sampling/dipping	2018-09-25	2018-09-25	Running water (river, stream, ditch, drain)
Aragatsotn	Ashtarak	Larval sampling/dipping	2018-09-25	2018-09-25	Natural containers (tree hole, rock pool)													5
Aragatsotn	Ashtarak	Larval sampling/dipping	2018-09-26	2018-09-26	Running water (river, stream, ditch, drain)
Aragatsotn	Ashtarak	Larval sampling/dipping	2018-09-26	2018-09-26	Natural containers (tree hole, rock pool)
Aragatsotn	Ashtarak	Larval sampling/dipping	2018-09-26	2018-09-26	Man-made (artificial) containers (e.g. tyre, pot, catch basin, pit)
Aragatsotn	Ashtarak	Larval sampling/dipping	2018-09-26	2018-09-26	Man-made (artificial) containers (e.g. tyre, pot, catch basin, pit)													11
Aragatsotn	Ashtarak	Larval sampling/dipping	2018-10-02	2018-10-02	Running water (river, stream, ditch, drain)
Aragatsotn	Ashtarak	Larval sampling/dipping	2018-10-02	2018-10-02	Man-made (artificial) containers (e.g. tyre, pot, catch basin, pit)
Aragatsotn	Ashtarak	Larval sampling/dipping	2018-10-02	2018-10-02	Natural containers (tree hole, rock pool)													10				9
Aragatsotn	Ashtarak	Larval sampling/dipping	2018-10-02	2018-10-02	Running water (river, stream, ditch, drain)
Aragatsotn	Ashtarak	Larval sampling/dipping	2018-10-02	2018-10-02	Natural containers (tree hole, rock pool)
Aragatsotn	Ashtarak	Larval sampling/dipping	2018-10-03	2018-10-03	Running water (river, stream, ditch, drain)													9				3
Aragatsotn	Ashtarak	Larval sampling/dipping	2018-10-03	2018-10-03	Natural containers (tree hole, rock pool)
Aragatsotn	Ashtarak	Larval sampling/dipping	2018-10-03	2018-10-03	Man-made (artificial) containers (e.g. tyre, pot, catch basin, pit)
Aragatsotn	Ashtarak	Larval sampling/dipping	2018-10-03	2018-10-03	Man-made (artificial) containers (e.g. tyre, pot, catch basin, pit)
Aragatsotn	Ashtarak	Adult resting catch	2018-10-04	2018-10-05		Animal shelter
Aragatsotn	Ashtarak	Adult resting catch	2018-10-04	2018-10-05		Animal shelter
Aragatsotn	Ashtarak	Adult resting catch	2018-10-04	2018-10-05		Animal shelter
Aragatsotn	Ashtarak	Adult resting catch	2018-10-04	2018-10-05		Animal shelter
Aragatsotn	Ashtarak	Adult resting catch	2018-10-04	2018-10-05		Animal shelter
Aragatsotn	Ashtarak	Adult resting catch	2018-10-05	2018-10-06		Animal shelter
Aragatsotn	Ashtarak	Adult resting catch	2018-10-05	2018-10-06		Animal shelter
Aragatsotn	Ashtarak	Adult resting catch	2018-10-05	2018-10-06		Animal shelter
Aragatsotn	Ashtarak	Adult resting catch	2018-10-05	2018-10-06		Animal shelter
Aragatsotn	Ashtarak	Larval sampling/dipping	2018-10-09	2018-10-09	Running water (river, stream, ditch, drain)
Aragatsotn	Ashtarak	Larval sampling/dipping	2018-10-09	2018-10-09	Man-made (artificial) containers (e.g. tyre, pot, catch basin, pit)
Aragatsotn	Ashtarak	Larval sampling/dipping	2018-10-09	2018-10-09	Natural containers (tree hole, rock pool)
Aragatsotn	Ashtarak	Larval sampling/dipping	2018-10-09	2018-10-09	Running water (river, stream, ditch, drain)
Aragatsotn	Ashtarak	Larval sampling/dipping	2018-10-09	2018-10-09	Natural containers (tree hole, rock pool)
Aragatsotn	Ashtarak	Larval sampling/dipping	2018-10-10	2018-10-10	Running water (river, stream, ditch, drain)													3				1
Aragatsotn	Ashtarak	Larval sampling/dipping	2018-10-10	2018-10-10	Natural containers (tree hole, rock pool)
Aragatsotn	Ashtarak	Larval sampling/dipping	2018-10-10	2018-10-10	Man-made (artificial) containers (e.g. tyre, pot, catch basin, pit)
Aragatsotn	Ashtarak	Larval sampling/dipping	2018-10-10	2018-10-10	Man-made (artificial) containers (e.g. tyre, pot, catch basin, pit)													3				7
Aragatsotn	Ashtarak	Adult resting catch	2018-10-11	2018-10-12		Animal shelter
Aragatsotn	Ashtarak	Adult resting catch	2018-10-11	2018-10-12		Animal shelter
Aragatsotn	Ashtarak	Adult resting catch	2018-10-11	2018-10-12		Animal shelter
Aragatsotn	Ashtarak	Adult resting catch	2018-10-11	2018-10-12		Animal shelter
Aragatsotn	Ashtarak	Adult resting catch	2018-10-11	2018-10-12		Animal shelter
Aragatsotn	Ashtarak	Adult resting catch	2018-10-12	2018-10-13		Animal shelter
Aragatsotn	Ashtarak	Adult resting catch	2018-10-12	2018-10-13		Animal shelter
Aragatsotn	Ashtarak	Adult resting catch	2018-10-12	2018-10-13		Animal shelter
Aragatsotn	Ashtarak	Adult resting catch	2018-10-12	2018-10-13		Animal shelter
Aragatsotn	Ashtarak	Larval sampling/dipping	2018-10-16	2018-10-16	Running water (river, stream, ditch, drain)
Aragatsotn	Ashtarak	Larval sampling/dipping	2018-10-16	2018-10-16	Man-made (artificial) containers (e.g. tyre, pot, catch basin, pit)
Aragatsotn	Ashtarak	Larval sampling/dipping	2018-10-16	2018-10-16	Natural containers (tree hole, rock pool)													18				4
Aragatsotn	Ashtarak	Larval sampling/dipping	2018-10-16	2018-10-16	Running water (river, stream, ditch, drain)
Aragatsotn	Ashtarak	Larval sampling/dipping	2018-10-17	2018-10-17	Natural containers (tree hole, rock pool)
Aragatsotn	Ashtarak	Larval sampling/dipping	2018-10-17	2018-10-17	Running water (river, stream, ditch, drain)
Aragatsotn	Ashtarak	Larval sampling/dipping	2018-10-17	2018-10-17	Natural containers (tree hole, rock pool)
Aragatsotn	Ashtarak	Larval sampling/dipping	2018-10-17	2018-10-17	Man-made (artificial) containers (e.g. tyre, pot, catch basin, pit)
Aragatsotn	Ashtarak	Adult resting catch	2018-10-18	2018-10-19		Animal shelter											2
Aragatsotn	Ashtarak	Adult resting catch	2018-10-18	2018-10-19		Animal shelter							2
Aragatsotn	Ashtarak	Adult resting catch	2018-10-18	2018-10-19		Animal shelter
Aragatsotn	Ashtarak	Adult resting catch	2018-10-18	2018-10-19		Animal shelter
Aragatsotn	Ashtarak	Adult resting catch	2018-10-18	2018-10-19		Animal shelter
Aragatsotn	Ashtarak	Adult resting catch	2018-10-19	2018-10-20		Animal shelter
Aragatsotn	Ashtarak	Adult resting catch	2018-10-19	2018-10-20		Animal shelter
Aragatsotn	Ashtarak	Adult resting catch	2018-10-19	2018-10-20		Animal shelter
Aragatsotn	Ashtarak	Adult resting catch	2018-10-19	2018-10-20		Animal shelter
Aragatsotn	Ashtarak	Larval sampling/dipping	2018-10-23	2018-10-23	Man-made (artificial) containers (e.g. tyre, pot, catch basin, pit)
Aragatsotn	Ashtarak	Larval sampling/dipping	2018-10-23	2018-10-23	Running water (river, stream, ditch, drain)
Aragatsotn	Ashtarak	Larval sampling/dipping	2018-10-23	2018-10-23	Man-made (artificial) containers (e.g. tyre, pot, catch basin, pit)
Aragatsotn	Ashtarak	Larval sampling/dipping	2018-10-23	2018-10-23	Natural containers (tree hole, rock pool)
Aragatsotn	Ashtarak	Larval sampling/dipping	2018-10-23	2018-10-23	Running water (river, stream, ditch, drain)
Aragatsotn	Ashtarak	Larval sampling/dipping	2018-10-24	2018-10-24	Natural containers (tree hole, rock pool)
Aragatsotn	Ashtarak	Larval sampling/dipping	2018-10-24	2018-10-24	Running water (river, stream, ditch, drain)
Aragatsotn	Ashtarak	Larval sampling/dipping	2018-10-24	2018-10-24	Natural containers (tree hole, rock pool)
Aragatsotn	Ashtarak	Larval sampling/dipping	2018-10-24	2018-10-24	Man-made (artificial) containers (e.g. tyre, pot, catch basin, pit)
Aragatsotn	Ashtarak	Larval sampling/dipping	2018-10-24	2018-10-24	Man-made (artificial) containers (e.g. tyre, pot, catch basin, pit)
Aragatsotn	Ashtarak	Adult resting catch	2018-10-25	2018-10-26		Animal shelter
Aragatsotn	Ashtarak	Adult resting catch	2018-10-25	2018-10-26		Animal shelter
Aragatsotn	Ashtarak	Adult resting catch	2018-10-25	2018-10-26		Animal shelter
Aragatsotn	Ashtarak	Adult resting catch	2018-10-25	2018-10-26		Animal shelter
Aragatsotn	Ashtarak	Adult resting catch	2018-10-25	2018-10-26		Animal shelter
Aragatsotn	Ashtarak	Adult resting catch	2018-10-26	2018-10-27		Animal shelter
Aragatsotn	Ashtarak	Adult resting catch	2018-10-26	2018-10-27		Animal shelter
Aragatsotn	Ashtarak	Adult resting catch	2018-10-26	2018-10-27		Animal shelter
Aragatsotn	Ashtarak	Adult resting catch	2018-10-26	2018-10-27		Animal shelter
Ararat	Artashat	Adult resting catch	2018-04-23	2018-04-25		Human dwellings
Ararat	Artashat	Adult resting catch	2018-04-23	2018-04-25		Human dwellings							1									3
Ararat	Artashat	Adult resting catch	2018-04-23	2018-04-25		Human dwellings
Ararat	Artashat	Larval sampling/dipping	2018-04-23	2018-04-23	Man-made (artificial) containers (e.g. tyre, pot, catch basin, pit)								3
Ararat	Artashat	Larval sampling/dipping	2018-04-23	2018-04-23	Stagnant temporary water bodies (pond, ditch, fen, flooded meadow or forest)																	1
Ararat	Artashat	Larval sampling/dipping	2018-04-23	2018-04-23	Stagnant temporary water bodies (pond, ditch, fen, flooded meadow or forest)
Ararat	Artashat	Larval sampling/dipping	2018-04-23	2018-04-23	Stagnant temporary water bodies (pond, ditch, fen, flooded meadow or forest)
Ararat	Artashat	Larval sampling/dipping	2018-04-23	2018-04-23	Man-made (artificial) containers (e.g. tyre, pot, catch basin, pit)								1
Ararat	Artashat	Larval sampling/dipping	2018-04-23	2018-04-23	Stagnant temporary water bodies (pond, ditch, fen, flooded meadow or forest)
Ararat	Artashat	Adult resting catch	2018-04-25	2018-04-26		Human dwelling & animal shelter							2									1
Ararat	Artashat	Adult resting catch	2018-04-25	2018-04-26		Human dwelling & animal shelter
Ararat	Artashat	Adult resting catch	2018-04-25	2018-04-26		Human dwellings
Ararat	Artashat	Adult resting catch	2018-04-25	2018-04-27		Human dwellings
Ararat	Artashat	Larval sampling/dipping	2018-04-25	2018-04-25	Man-made (artificial) containers (e.g. tyre, pot, catch basin, pit)
Ararat	Artashat	Larval sampling/dipping	2018-04-25	2018-04-25	Stagnant temporary water bodies (pond, ditch, fen, flooded meadow or forest)
Ararat	Artashat	Larval sampling/dipping	2018-04-25	2018-04-25	Stagnant temporary water bodies (pond, ditch, fen, flooded meadow or forest)
Ararat	Artashat	Larval sampling/dipping	2018-04-25	2018-04-25	(Semi-)permanent water bodies with vegetation (pond, marsh, canal)
Ararat	Artashat	Larval sampling/dipping	2018-04-25	2018-04-25	Stagnant temporary water bodies (pond, ditch, fen, flooded meadow or forest)																	2
Ararat	Artashat	Larval sampling/dipping	2018-04-25	2018-04-25	Stagnant temporary water bodies (pond, ditch, fen, flooded meadow or forest)
Ararat	Artashat	Larval sampling/dipping	2018-04-25	2018-04-25	Stagnant temporary water bodies (pond, ditch, fen, flooded meadow or forest)																	1
Ararat	Artashat	Larval sampling/dipping	2018-04-25	2018-04-25	(Semi-)permanent water bodies with vegetation (pond, marsh, canal)
Ararat	Artashat	Adult resting catch	2018-04-26	2018-04-27		Human dwellings
Ararat	Artashat	Larval sampling/dipping	2018-04-26	2018-04-26	(Semi-)permanent water bodies with vegetation (pond, marsh, canal)
Ararat	Artashat	Larval sampling/dipping	2018-04-26	2018-04-26	Stagnant temporary water bodies (pond, ditch, fen, flooded meadow or forest)
Ararat	Artashat	Larval sampling/dipping	2018-04-26	2018-04-26	Stagnant temporary water bodies (pond, ditch, fen, flooded meadow or forest)
Ararat	Artashat	Larval sampling/dipping	2018-04-26	2018-04-26	Man-made (artificial) containers (e.g. tyre, pot, catch basin, pit)
Ararat	Artashat	Larval sampling/dipping	2018-04-26	2018-04-26	Stagnant temporary water bodies (pond, ditch, fen, flooded meadow or forest)								3
Ararat	Artashat	Larval sampling/dipping	2018-04-26	2018-04-26	Stagnant temporary water bodies (pond, ditch, fen, flooded meadow or forest)
Ararat	Artashat	Larval sampling/dipping	2018-04-26	2018-04-26	Stagnant temporary water bodies (pond, ditch, fen, flooded meadow or forest)
Ararat	Artashat	Larval sampling/dipping	2018-04-26	2018-04-26	(Semi-)permanent water bodies with vegetation (pond, marsh, canal)
Ararat	Artashat	Larval sampling/dipping	2018-04-26	2018-04-26	Stagnant temporary water bodies (pond, ditch, fen, flooded meadow or forest)
Ararat	Artashat	Larval sampling/dipping	2018-04-26	2018-04-26	Stagnant temporary water bodies (pond, ditch, fen, flooded meadow or forest)
Ararat	Artashat	Adult resting catch	2018-04-27	2018-04-27		Human dwelling & animal shelter							4									2
Ararat	Artashat	Larval sampling/dipping	2018-04-27	2018-04-27	Man-made (artificial) containers (e.g. tyre, pot, catch basin, pit)
Ararat	Artashat	Larval sampling/dipping	2018-04-27	2018-04-27	Stagnant temporary water bodies (pond, ditch, fen, flooded meadow or forest)
Ararat	Artashat	Larval sampling/dipping	2018-04-27	2018-04-27	Stagnant temporary water bodies (pond, ditch, fen, flooded meadow or forest)																	2
Ararat	Artashat	Adult resting catch	2018-05-02	2018-05-03		Human dwellings
Ararat	Artashat	Adult resting catch	2018-05-02	2018-05-03		Human dwellings
Ararat	Artashat	Adult resting catch	2018-05-02	2018-05-03		Human dwelling & animal shelter																3
Ararat	Artashat	Larval sampling/dipping	2018-05-02	2018-05-02	Man-made (artificial) containers (e.g. tyre, pot, catch basin, pit)								3
Ararat	Artashat	Larval sampling/dipping	2018-05-02	2018-05-02	Stagnant temporary water bodies (pond, ditch, fen, flooded meadow or forest)
Ararat	Artashat	Larval sampling/dipping	2018-05-02	2018-05-02	Man-made (artificial) containers (e.g. tyre, pot, catch basin, pit)
Ararat	Artashat	Larval sampling/dipping	2018-05-02	2018-05-02	Man-made (artificial) containers (e.g. tyre, pot, catch basin, pit)
Ararat	Artashat	Larval sampling/dipping	2018-05-02	2018-05-02	Stagnant temporary water bodies (pond, ditch, fen, flooded meadow or forest)
Ararat	Artashat	Larval sampling/dipping	2018-05-02	2018-05-02	Stagnant temporary water bodies (pond, ditch, fen, flooded meadow or forest)
Ararat	Artashat	Adult resting catch	2018-05-03	2018-05-04		Human dwellings							3									1
Ararat	Artashat	Adult resting catch	2018-05-03	2018-05-04		Human dwelling & animal shelter
Ararat	Artashat	Adult resting catch	2018-05-03	2018-05-04		Human dwellings
Ararat	Artashat	Larval sampling/dipping	2018-05-03	2018-05-03	Stagnant temporary water bodies (pond, ditch, fen, flooded meadow or forest)																	1
Ararat	Artashat	Larval sampling/dipping	2018-05-03	2018-05-03	Stagnant temporary water bodies (pond, ditch, fen, flooded meadow or forest)
Ararat	Artashat	Larval sampling/dipping	2018-05-03	2018-05-03	Stagnant temporary water bodies (pond, ditch, fen, flooded meadow or forest)
Ararat	Artashat	Larval sampling/dipping	2018-05-03	2018-05-03	Stagnant temporary water bodies (pond, ditch, fen, flooded meadow or forest)
Ararat	Artashat	Larval sampling/dipping	2018-05-03	2018-05-03	Man-made (artificial) containers (e.g. tyre, pot, catch basin, pit)								1
Ararat	Artashat	Larval sampling/dipping	2018-05-03	2018-05-03	Stagnant temporary water bodies (pond, ditch, fen, flooded meadow or forest)
Ararat	Artashat	Larval sampling/dipping	2018-05-03	2018-05-03	Man-made (artificial) containers (e.g. tyre, pot, catch basin, pit)
Ararat	Artashat	Larval sampling/dipping	2018-05-03	2018-05-03	Stagnant temporary water bodies (pond, ditch, fen, flooded meadow or forest)								3
Ararat	Artashat	Adult resting catch	2018-05-04	2018-05-05		Human dwelling & animal shelter
Ararat	Artashat	Adult resting catch	2018-05-04	2018-05-05		Human dwellings							2
Ararat	Artashat	Adult resting catch	2018-05-04	2018-05-05		Human dwellings
Ararat	Artashat	Larval sampling/dipping	2018-05-04	2018-05-04	Stagnant temporary water bodies (pond, ditch, fen, flooded meadow or forest)
Ararat	Artashat	Larval sampling/dipping	2018-05-04	2018-05-04	(Semi-)permanent water bodies with vegetation (pond, marsh, canal)								2									2
Ararat	Artashat	Larval sampling/dipping	2018-05-04	2018-05-04	(Semi-)permanent water bodies with vegetation (pond, marsh, canal)
Ararat	Artashat	Larval sampling/dipping	2018-05-04	2018-05-04	Stagnant temporary water bodies (pond, ditch, fen, flooded meadow or forest)
Ararat	Artashat	Larval sampling/dipping	2018-05-04	2018-05-04	Stagnant temporary water bodies (pond, ditch, fen, flooded meadow or forest)
Ararat	Artashat	Larval sampling/dipping	2018-05-04	2018-05-04	Stagnant temporary water bodies (pond, ditch, fen, flooded meadow or forest)																	4
Ararat	Artashat	Larval sampling/dipping	2018-05-04	2018-05-04	Stagnant temporary water bodies (pond, ditch, fen, flooded meadow or forest)
Ararat	Artashat	Larval sampling/dipping	2018-05-04	2018-05-04	(Semi-)permanent water bodies with vegetation (pond, marsh, canal)
Ararat	Artashat	Larval sampling/dipping	2018-05-04	2018-05-04	Stagnant temporary water bodies (pond, ditch, fen, flooded meadow or forest)
Ararat	Artashat	Larval sampling/dipping	2018-05-04	2018-05-04	Stagnant temporary water bodies (pond, ditch, fen, flooded meadow or forest)																	2
Ararat	Artashat	Larval sampling/dipping	2018-05-05	2018-05-05	(Semi-)permanent water bodies with vegetation (pond, marsh, canal)
Ararat	Artashat	Larval sampling/dipping	2018-05-05	2018-05-05	Stagnant temporary water bodies (pond, ditch, fen, flooded meadow or forest)
Ararat	Artashat	Larval sampling/dipping	2018-05-05	2018-05-05	Stagnant temporary water bodies (pond, ditch, fen, flooded meadow or forest)
Ararat	Artashat	Adult resting catch	2018-05-07	2018-05-08		Human dwellings			1
Ararat	Artashat	Adult resting catch	2018-05-07	2018-05-08		Human dwellings																4
Ararat	Artashat	Adult resting catch	2018-05-07	2018-05-08		Human dwelling & animal shelter
Ararat	Artashat	Adult resting catch	2018-05-07	2018-05-08		Human dwelling & animal shelter							4									3
Ararat	Artashat	Adult resting catch	2018-05-07	2018-05-08		Human dwellings							5									2
Ararat	Artashat	Larval sampling/dipping	2018-05-07	2018-05-07	Man-made (artificial) containers (e.g. tyre, pot, catch basin, pit)								3
Ararat	Artashat	Larval sampling/dipping	2018-05-07	2018-05-07	Stagnant temporary water bodies (pond, ditch, fen, flooded meadow or forest)
Ararat	Artashat	Larval sampling/dipping	2018-05-07	2018-05-07	Stagnant temporary water bodies (pond, ditch, fen, flooded meadow or forest)
Ararat	Artashat	Larval sampling/dipping	2018-05-07	2018-05-07	Man-made (artificial) containers (e.g. tyre, pot, catch basin, pit)
Ararat	Artashat	Larval sampling/dipping	2018-05-07	2018-05-07	Stagnant temporary water bodies (pond, ditch, fen, flooded meadow or forest)
Ararat	Artashat	Larval sampling/dipping	2018-05-07	2018-05-07	Stagnant temporary water bodies (pond, ditch, fen, flooded meadow or forest)
Ararat	Artashat	Larval sampling/dipping	2018-05-08	2018-05-08	Stagnant temporary water bodies (pond, ditch, fen, flooded meadow or forest)																	1
Ararat	Artashat	Larval sampling/dipping	2018-05-08	2018-05-08	Stagnant temporary water bodies (pond, ditch, fen, flooded meadow or forest)								4
Ararat	Artashat	Larval sampling/dipping	2018-05-08	2018-05-08	(Semi-)permanent water bodies with vegetation (pond, marsh, canal)
Ararat	Artashat	Larval sampling/dipping	2018-05-08	2018-05-08	Stagnant temporary water bodies (pond, ditch, fen, flooded meadow or forest)
Ararat	Artashat	Larval sampling/dipping	2018-05-08	2018-05-08	(Semi-)permanent water bodies with vegetation (pond, marsh, canal)																	2
Ararat	Artashat	Adult resting catch	2018-05-10	2018-05-11		Human dwellings
Ararat	Artashat	Adult resting catch	2018-05-10	2018-05-11		Human dwellings
Ararat	Artashat	Adult resting catch	2018-05-10	2018-05-11		Human dwellings
Ararat	Artashat	Adult resting catch	2018-05-10	2018-05-11		Human dwelling & animal shelter
Ararat	Artashat	Larval sampling/dipping	2018-05-10	2018-05-10	Stagnant temporary water bodies (pond, ditch, fen, flooded meadow or forest)
Ararat	Artashat	Larval sampling/dipping	2018-05-10	2018-05-10	Stagnant temporary water bodies (pond, ditch, fen, flooded meadow or forest)
Ararat	Artashat	Larval sampling/dipping	2018-05-10	2018-05-10	Man-made (artificial) containers (e.g. tyre, pot, catch basin, pit)								1
Ararat	Artashat	Larval sampling/dipping	2018-05-10	2018-05-10	Stagnant temporary water bodies (pond, ditch, fen, flooded meadow or forest)
Ararat	Artashat	Larval sampling/dipping	2018-05-10	2018-05-10	Stagnant temporary water bodies (pond, ditch, fen, flooded meadow or forest)
Ararat	Artashat	Larval sampling/dipping	2018-05-10	2018-05-10	(Semi-)permanent water bodies with vegetation (pond, marsh, canal)
Ararat	Artashat	Larval sampling/dipping	2018-05-10	2018-05-10	Stagnant temporary water bodies (pond, ditch, fen, flooded meadow or forest)																	2
Ararat	Artashat	Larval sampling/dipping	2018-05-10	2018-05-10	Man-made (artificial) containers (e.g. tyre, pot, catch basin, pit)
Ararat	Artashat	Larval sampling/dipping	2018-05-11	2018-05-11	Stagnant temporary water bodies (pond, ditch, fen, flooded meadow or forest)
Ararat	Artashat	Larval sampling/dipping	2018-05-11	2018-05-11	Man-made (artificial) containers (e.g. tyre, pot, catch basin, pit)
Ararat	Artashat	Larval sampling/dipping	2018-05-11	2018-05-11	Stagnant temporary water bodies (pond, ditch, fen, flooded meadow or forest)								3
Ararat	Artashat	Larval sampling/dipping	2018-05-11	2018-05-11	(Semi-)permanent water bodies with vegetation (pond, marsh, canal)
Ararat	Artashat	Larval sampling/dipping	2018-05-11	2018-05-11	Stagnant temporary water bodies (pond, ditch, fen, flooded meadow or forest)								1
Ararat	Artashat	Larval sampling/dipping	2018-05-11	2018-05-11	Stagnant temporary water bodies (pond, ditch, fen, flooded meadow or forest)
Ararat	Artashat	Larval sampling/dipping	2018-05-11	2018-05-11	Stagnant temporary water bodies (pond, ditch, fen, flooded meadow or forest)
Ararat	Artashat	Larval sampling/dipping	2018-05-11	2018-05-11	Stagnant temporary water bodies (pond, ditch, fen, flooded meadow or forest)																	5
Ararat	Artashat	Adult resting catch	2018-05-14	2018-05-15		Human dwellings
Ararat	Artashat	Adult resting catch	2018-05-14	2018-05-15		Human dwellings							2									5
Ararat	Artashat	Adult resting catch	2018-05-14	2018-05-15		Human dwelling & animal shelter
Ararat	Artashat	Adult resting catch	2018-05-14	2018-05-15		Human dwelling & animal shelter
Ararat	Artashat	Adult resting catch	2018-05-14	2018-05-15		Human dwellings
Ararat	Artashat	Larval sampling/dipping	2018-05-14	2018-05-14	Man-made (artificial) containers (e.g. tyre, pot, catch basin, pit)				2
Ararat	Artashat	Larval sampling/dipping	2018-05-14	2018-05-14	Stagnant temporary water bodies (pond, ditch, fen, flooded meadow or forest)
Ararat	Artashat	Larval sampling/dipping	2018-05-14	2018-05-14	Stagnant temporary water bodies (pond, ditch, fen, flooded meadow or forest)
Ararat	Artashat	Larval sampling/dipping	2018-05-14	2018-05-14	Man-made (artificial) containers (e.g. tyre, pot, catch basin, pit)								3
Ararat	Artashat	Adult resting catch	2018-05-15	2018-05-16		Human dwellings																1
Ararat	Artashat	Adult resting catch	2018-05-15	2018-05-16		Human dwellings							4									2
Ararat	Artashat	Adult resting catch	2018-05-15	2018-05-16		Human dwellings
Ararat	Artashat	Adult resting catch	2018-05-15	2018-05-16		Human dwelling & animal shelter			3
Ararat	Artashat	Larval sampling/dipping	2018-05-15	2018-05-15	Stagnant temporary water bodies (pond, ditch, fen, flooded meadow or forest)
Ararat	Artashat	Larval sampling/dipping	2018-05-15	2018-05-15	Stagnant temporary water bodies (pond, ditch, fen, flooded meadow or forest)
Ararat	Artashat	Larval sampling/dipping	2018-05-15	2018-05-15	Stagnant temporary water bodies (pond, ditch, fen, flooded meadow or forest)																	1
Ararat	Artashat	Larval sampling/dipping	2018-05-15	2018-05-15	(Semi-)permanent water bodies with vegetation (pond, marsh, canal)
Ararat	Artashat	Larval sampling/dipping	2018-05-15	2018-05-15	Stagnant temporary water bodies (pond, ditch, fen, flooded meadow or forest)
Ararat	Artashat	Larval sampling/dipping	2018-05-15	2018-05-15	(Semi-)permanent water bodies with vegetation (pond, marsh, canal)
Ararat	Artashat	Larval sampling/dipping	2018-05-15	2018-05-15	Stagnant temporary water bodies (pond, ditch, fen, flooded meadow or forest)
Ararat	Artashat	Larval sampling/dipping	2018-05-15	2018-05-15	Stagnant temporary water bodies (pond, ditch, fen, flooded meadow or forest)
Ararat	Artashat	Larval sampling/dipping	2018-05-15	2018-05-15	Man-made (artificial) containers (e.g. tyre, pot, catch basin, pit)								1
Ararat	Artashat	Larval sampling/dipping	2018-05-15	2018-05-15	Stagnant temporary water bodies (pond, ditch, fen, flooded meadow or forest)				2
Ararat	Artashat	Larval sampling/dipping	2018-05-15	2018-05-15	Stagnant temporary water bodies (pond, ditch, fen, flooded meadow or forest)
Ararat	Artashat	Larval sampling/dipping	2018-05-15	2018-05-15	Man-made (artificial) containers (e.g. tyre, pot, catch basin, pit)
Ararat	Artashat	Larval sampling/dipping	2018-05-15	2018-05-15	Stagnant temporary water bodies (pond, ditch, fen, flooded meadow or forest)
Ararat	Artashat	Larval sampling/dipping	2018-05-15	2018-05-15	Stagnant temporary water bodies (pond, ditch, fen, flooded meadow or forest)
Ararat	Artashat	Larval sampling/dipping	2018-05-15	2018-05-15	(Semi-)permanent water bodies with vegetation (pond, marsh, canal)																	5
Ararat	Artashat	Larval sampling/dipping	2018-05-15	2018-05-15	Stagnant temporary water bodies (pond, ditch, fen, flooded meadow or forest)
Ararat	Artashat	Larval sampling/dipping	2018-05-15	2018-05-15	Stagnant temporary water bodies (pond, ditch, fen, flooded meadow or forest)
Ararat	Artashat	Larval sampling/dipping	2018-05-16	2018-05-16	(Semi-)permanent water bodies with vegetation (pond, marsh, canal)
Ararat	Artashat	Larval sampling/dipping	2018-05-16	2018-05-16	Stagnant temporary water bodies (pond, ditch, fen, flooded meadow or forest)								4
Ararat	Artashat	Larval sampling/dipping	2018-05-16	2018-05-16	Stagnant temporary water bodies (pond, ditch, fen, flooded meadow or forest)
Ararat	Artashat	Larval sampling/dipping	2018-05-16	2018-05-16	Man-made (artificial) containers (e.g. tyre, pot, catch basin, pit)
Ararat	Artashat	Larval sampling/dipping	2018-05-16	2018-05-16	Stagnant temporary water bodies (pond, ditch, fen, flooded meadow or forest)
Ararat	Artashat	Larval sampling/dipping	2018-05-16	2018-05-16	Stagnant temporary water bodies (pond, ditch, fen, flooded meadow or forest)				1
Ararat	Artashat	Adult resting catch	2018-05-21	2018-05-22		Human dwellings																4
Ararat	Artashat	Adult resting catch	2018-05-21	2018-05-22		Human dwellings
Ararat	Artashat	Adult resting catch	2018-05-21	2018-05-22		Human dwellings
Ararat	Artashat	Adult resting catch	2018-05-21	2018-05-22		Human dwellings							2									5
Ararat	Artashat	Larval sampling/dipping	2018-05-21	2018-05-21	Man-made (artificial) containers (e.g. tyre, pot, catch basin, pit)
Ararat	Artashat	Larval sampling/dipping	2018-05-21	2018-05-21	Stagnant temporary water bodies (pond, ditch, fen, flooded meadow or forest)
Ararat	Artashat	Larval sampling/dipping	2018-05-21	2018-05-21	Stagnant temporary water bodies (pond, ditch, fen, flooded meadow or forest)																	2
Ararat	Artashat	Larval sampling/dipping	2018-05-21	2018-05-21	Man-made (artificial) containers (e.g. tyre, pot, catch basin, pit)
Ararat	Artashat	Larval sampling/dipping	2018-05-21	2018-05-21	Stagnant temporary water bodies (pond, ditch, fen, flooded meadow or forest)
Ararat	Artashat	Larval sampling/dipping	2018-05-21	2018-05-21	(Semi-)permanent water bodies with vegetation (pond, marsh, canal)
Ararat	Artashat	Larval sampling/dipping	2018-05-21	2018-05-21	(Semi-)permanent water bodies with vegetation (pond, marsh, canal)
Ararat	Artashat	Larval sampling/dipping	2018-05-21	2018-05-21	Stagnant temporary water bodies (pond, ditch, fen, flooded meadow or forest)																	2
Ararat	Artashat	Larval sampling/dipping	2018-05-21	2018-05-21	Stagnant temporary water bodies (pond, ditch, fen, flooded meadow or forest)
Ararat	Artashat	Adult resting catch	2018-05-22	2018-05-23		Human dwellings
Ararat	Artashat	Adult resting catch	2018-05-22	2018-05-23		Human dwelling & animal shelter
Ararat	Artashat	Adult resting catch	2018-05-22	2018-05-23		Human dwelling & animal shelter			2				3									1
Ararat	Artashat	Adult resting catch	2018-05-22	2018-05-23		Human dwellings			3
Ararat	Artashat	Adult resting catch	2018-05-22	2018-05-23		Human dwelling & animal shelter							3									2
Ararat	Artashat	Larval sampling/dipping	2018-05-22	2018-05-22	Stagnant temporary water bodies (pond, ditch, fen, flooded meadow or forest)
Ararat	Artashat	Larval sampling/dipping	2018-05-22	2018-05-22	Stagnant temporary water bodies (pond, ditch, fen, flooded meadow or forest)
Ararat	Artashat	Larval sampling/dipping	2018-05-22	2018-05-22	(Semi-)permanent water bodies with vegetation (pond, marsh, canal)								2
Ararat	Artashat	Larval sampling/dipping	2018-05-22	2018-05-22	Stagnant temporary water bodies (pond, ditch, fen, flooded meadow or forest)																	1
Ararat	Artashat	Larval sampling/dipping	2018-05-22	2018-05-22	Stagnant temporary water bodies (pond, ditch, fen, flooded meadow or forest)
Ararat	Artashat	Larval sampling/dipping	2018-05-22	2018-05-22	Man-made (artificial) containers (e.g. tyre, pot, catch basin, pit)																	2
Ararat	Artashat	Larval sampling/dipping	2018-05-22	2018-05-22	Stagnant temporary water bodies (pond, ditch, fen, flooded meadow or forest)				4
Ararat	Artashat	Larval sampling/dipping	2018-05-22	2018-05-22	Stagnant temporary water bodies (pond, ditch, fen, flooded meadow or forest)
Ararat	Artashat	Larval sampling/dipping	2018-05-22	2018-05-22	Man-made (artificial) containers (e.g. tyre, pot, catch basin, pit)
Ararat	Artashat	Larval sampling/dipping	2018-05-23	2018-05-23	Stagnant temporary water bodies (pond, ditch, fen, flooded meadow or forest)
Ararat	Artashat	Larval sampling/dipping	2018-05-23	2018-05-23	Man-made (artificial) containers (e.g. tyre, pot, catch basin, pit)
Ararat	Artashat	Larval sampling/dipping	2018-05-23	2018-05-23	Stagnant temporary water bodies (pond, ditch, fen, flooded meadow or forest)
Ararat	Artashat	Larval sampling/dipping	2018-05-23	2018-05-23	Stagnant temporary water bodies (pond, ditch, fen, flooded meadow or forest)
Ararat	Artashat	Larval sampling/dipping	2018-05-23	2018-05-23	(Semi-)permanent water bodies with vegetation (pond, marsh, canal)
Ararat	Artashat	Larval sampling/dipping	2018-05-23	2018-05-23	Stagnant temporary water bodies (pond, ditch, fen, flooded meadow or forest)
Ararat	Artashat	Larval sampling/dipping	2018-05-23	2018-05-23	Stagnant temporary water bodies (pond, ditch, fen, flooded meadow or forest)								3
Ararat	Artashat	Larval sampling/dipping	2018-05-23	2018-05-23	Stagnant temporary water bodies (pond, ditch, fen, flooded meadow or forest)
Ararat	Artashat	Larval sampling/dipping	2018-05-23	2018-05-23	Stagnant temporary water bodies (pond, ditch, fen, flooded meadow or forest)
Ararat	Artashat	Adult resting catch	2018-05-29	2018-05-30		Human dwellings
Ararat	Artashat	Adult resting catch	2018-05-29	2018-05-30		Human dwellings
Ararat	Artashat	Adult resting catch	2018-05-29	2018-05-30		Human dwelling & animal shelter							1									6
Ararat	Artashat	Adult resting catch	2018-05-29	2018-05-30		Human dwelling & animal shelter
Ararat	Artashat	Adult resting catch	2018-05-29	2018-05-30		Human dwellings
Ararat	Artashat	Larval sampling/dipping	2018-05-29	2018-05-29	Man-made (artificial) containers (e.g. tyre, pot, catch basin, pit)
Ararat	Artashat	Larval sampling/dipping	2018-05-29	2018-05-29	Stagnant temporary water bodies (pond, ditch, fen, flooded meadow or forest)
Ararat	Artashat	Larval sampling/dipping	2018-05-29	2018-05-29	Stagnant temporary water bodies (pond, ditch, fen, flooded meadow or forest)																	4
Ararat	Artashat	Larval sampling/dipping	2018-05-29	2018-05-29	Man-made (artificial) containers (e.g. tyre, pot, catch basin, pit)
Ararat	Artashat	Larval sampling/dipping	2018-05-29	2018-05-29	(Semi-)permanent water bodies with vegetation (pond, marsh, canal)																	1
Ararat	Artashat	Larval sampling/dipping	2018-05-29	2018-05-29	Stagnant temporary water bodies (pond, ditch, fen, flooded meadow or forest)								4
Ararat	Artashat	Larval sampling/dipping	2018-05-29	2018-05-29	(Semi-)permanent water bodies with vegetation (pond, marsh, canal)
Ararat	Artashat	Larval sampling/dipping	2018-05-29	2018-05-29	Stagnant temporary water bodies (pond, ditch, fen, flooded meadow or forest)
Ararat	Artashat	Larval sampling/dipping	2018-05-29	2018-05-29	Stagnant temporary water bodies (pond, ditch, fen, flooded meadow or forest)																	4
Ararat	Artashat	Larval sampling/dipping	2018-05-29	2018-05-29	(Semi-)permanent water bodies with vegetation (pond, marsh, canal)
Ararat	Artashat	Adult resting catch	2018-05-30	2018-05-31		Human dwellings
Ararat	Artashat	Adult resting catch	2018-05-30	2018-05-31		Human dwellings
Ararat	Artashat	Adult resting catch	2018-05-30	2018-05-31		Human dwellings																5
Ararat	Artashat	Adult resting catch	2018-05-30	2018-05-31		Human dwelling & animal shelter							3
Ararat	Artashat	Larval sampling/dipping	2018-05-30	2018-05-30	Stagnant temporary water bodies (pond, ditch, fen, flooded meadow or forest)
Ararat	Artashat	Larval sampling/dipping	2018-05-30	2018-05-30	Stagnant temporary water bodies (pond, ditch, fen, flooded meadow or forest)								2
Ararat	Artashat	Larval sampling/dipping	2018-05-30	2018-05-30	Stagnant temporary water bodies (pond, ditch, fen, flooded meadow or forest)
Ararat	Artashat	Larval sampling/dipping	2018-05-30	2018-05-30	(Semi-)permanent water bodies with vegetation (pond, marsh, canal)
Ararat	Artashat	Larval sampling/dipping	2018-05-30	2018-05-30	Stagnant temporary water bodies (pond, ditch, fen, flooded meadow or forest)
Ararat	Artashat	Larval sampling/dipping	2018-05-30	2018-05-30	Stagnant temporary water bodies (pond, ditch, fen, flooded meadow or forest)
Ararat	Artashat	Larval sampling/dipping	2018-05-30	2018-05-30	Stagnant temporary water bodies (pond, ditch, fen, flooded meadow or forest)
Ararat	Artashat	Larval sampling/dipping	2018-05-30	2018-05-30	Stagnant temporary water bodies (pond, ditch, fen, flooded meadow or forest)
Ararat	Artashat	Larval sampling/dipping	2018-05-31	2018-05-31	Man-made (artificial) containers (e.g. tyre, pot, catch basin, pit)																	3
Ararat	Artashat	Larval sampling/dipping	2018-05-31	2018-05-31	Stagnant temporary water bodies (pond, ditch, fen, flooded meadow or forest)				2
Ararat	Artashat	Larval sampling/dipping	2018-05-31	2018-05-31	Stagnant temporary water bodies (pond, ditch, fen, flooded meadow or forest)
Ararat	Artashat	Larval sampling/dipping	2018-05-31	2018-05-31	Man-made (artificial) containers (e.g. tyre, pot, catch basin, pit)
Ararat	Artashat	Larval sampling/dipping	2018-05-31	2018-05-31	Stagnant temporary water bodies (pond, ditch, fen, flooded meadow or forest)
Ararat	Artashat	Larval sampling/dipping	2018-05-31	2018-05-31	Stagnant temporary water bodies (pond, ditch, fen, flooded meadow or forest)								3
Ararat	Artashat	Larval sampling/dipping	2018-05-31	2018-05-31	Man-made (artificial) containers (e.g. tyre, pot, catch basin, pit)
Ararat	Artashat	Larval sampling/dipping	2018-05-31	2018-05-31	Stagnant temporary water bodies (pond, ditch, fen, flooded meadow or forest)
Ararat	Artashat	Larval sampling/dipping	2018-05-31	2018-05-31	Stagnant temporary water bodies (pond, ditch, fen, flooded meadow or forest)
Ararat	Artashat	Adult resting catch	2018-06-04	2018-06-05		Human dwellings
Ararat	Artashat	Adult resting catch	2018-06-04	2018-06-05		Human dwellings							1									4
Ararat	Artashat	Adult resting catch	2018-06-04	2018-06-05		Human dwellings							3
Ararat	Artashat	Adult resting catch	2018-06-04	2018-06-05		Human dwelling & animal shelter
Ararat	Artashat	Adult resting catch	2018-06-04	2018-06-05		Human dwellings
Ararat	Artashat	Larval sampling/dipping	2018-06-04	2018-06-04	Man-made (artificial) containers (e.g. tyre, pot, catch basin, pit)								2
Ararat	Artashat	Larval sampling/dipping	2018-06-04	2018-06-04	Stagnant temporary water bodies (pond, ditch, fen, flooded meadow or forest)																	6
Ararat	Artashat	Larval sampling/dipping	2018-06-04	2018-06-04	Stagnant temporary water bodies (pond, ditch, fen, flooded meadow or forest)
Ararat	Artashat	Larval sampling/dipping	2018-06-04	2018-06-04	Man-made (artificial) containers (e.g. tyre, pot, catch basin, pit)																	3
Ararat	Artashat	Larval sampling/dipping	2018-06-04	2018-06-04	Stagnant temporary water bodies (pond, ditch, fen, flooded meadow or forest)
Ararat	Artashat	Larval sampling/dipping	2018-06-04	2018-06-04	Man-made (artificial) containers (e.g. tyre, pot, catch basin, pit)
Ararat	Artashat	Larval sampling/dipping	2018-06-04	2018-06-04	Stagnant temporary water bodies (pond, ditch, fen, flooded meadow or forest)																	1
Ararat	Artashat	Larval sampling/dipping	2018-06-04	2018-06-04	Stagnant temporary water bodies (pond, ditch, fen, flooded meadow or forest)
Ararat	Artashat	Larval sampling/dipping	2018-06-04	2018-06-04	(Semi-)permanent water bodies with vegetation (pond, marsh, canal)
Ararat	Artashat	Larval sampling/dipping	2018-06-04	2018-06-04	Stagnant temporary water bodies (pond, ditch, fen, flooded meadow or forest)
Ararat	Artashat	Adult resting catch	2018-06-05	2018-06-06		Human dwelling & animal shelter							4									3
Ararat	Artashat	Adult resting catch	2018-06-05	2018-06-06		Human dwellings
Ararat	Artashat	Adult resting catch	2018-06-05	2018-06-06		Human dwellings
Ararat	Artashat	Adult resting catch	2018-06-05	2018-06-06		Human dwelling & animal shelter							3
Ararat	Artashat	Larval sampling/dipping	2018-06-05	2018-06-05	Stagnant temporary water bodies (pond, ditch, fen, flooded meadow or forest)								3									1
Ararat	Artashat	Larval sampling/dipping	2018-06-05	2018-06-05	Stagnant temporary water bodies (pond, ditch, fen, flooded meadow or forest)
Ararat	Artashat	Larval sampling/dipping	2018-06-05	2018-06-05	(Semi-)permanent water bodies with vegetation (pond, marsh, canal)								1
Ararat	Artashat	Larval sampling/dipping	2018-06-05	2018-06-05	Stagnant temporary water bodies (pond, ditch, fen, flooded meadow or forest)
Ararat	Artashat	Larval sampling/dipping	2018-06-05	2018-06-05	Stagnant temporary water bodies (pond, ditch, fen, flooded meadow or forest)
Ararat	Artashat	Larval sampling/dipping	2018-06-05	2018-06-05	Man-made (artificial) containers (e.g. tyre, pot, catch basin, pit)
Ararat	Artashat	Larval sampling/dipping	2018-06-05	2018-06-05	Stagnant temporary water bodies (pond, ditch, fen, flooded meadow or forest)				2				4									5
Ararat	Artashat	Larval sampling/dipping	2018-06-05	2018-06-05	Stagnant temporary water bodies (pond, ditch, fen, flooded meadow or forest)
Ararat	Artashat	Larval sampling/dipping	2018-06-06	2018-06-06	(Semi-)permanent water bodies with vegetation (pond, marsh, canal)
Ararat	Artashat	Larval sampling/dipping	2018-06-06	2018-06-06	Stagnant temporary water bodies (pond, ditch, fen, flooded meadow or forest)								1
Ararat	Artashat	Larval sampling/dipping	2018-06-06	2018-06-06	Stagnant temporary water bodies (pond, ditch, fen, flooded meadow or forest)
Ararat	Artashat	Larval sampling/dipping	2018-06-06	2018-06-06	(Semi-)permanent water bodies with vegetation (pond, marsh, canal)
Ararat	Artashat	Larval sampling/dipping	2018-06-06	2018-06-06	Stagnant temporary water bodies (pond, ditch, fen, flooded meadow or forest)
Ararat	Artashat	Larval sampling/dipping	2018-06-06	2018-06-06	Stagnant temporary water bodies (pond, ditch, fen, flooded meadow or forest)
Ararat	Artashat	Larval sampling/dipping	2018-06-06	2018-06-06	Man-made (artificial) containers (e.g. tyre, pot, catch basin, pit)
Ararat	Artashat	Larval sampling/dipping	2018-06-06	2018-06-06	Stagnant temporary water bodies (pond, ditch, fen, flooded meadow or forest)
Ararat	Artashat	Larval sampling/dipping	2018-06-06	2018-06-06	Stagnant temporary water bodies (pond, ditch, fen, flooded meadow or forest)
Ararat	Artashat	Adult resting catch	2018-06-11	2018-06-12		Human dwellings
Ararat	Artashat	Adult resting catch	2018-06-11	2018-06-12		Human dwellings
Ararat	Artashat	Adult resting catch	2018-06-11	2018-06-12		Human dwelling & animal shelter							4									3
Ararat	Artashat	Adult resting catch	2018-06-11	2018-06-12		Human dwelling & animal shelter
Ararat	Artashat	Adult resting catch	2018-06-11	2018-06-13		Human dwellings
Ararat	Artashat	Larval sampling/dipping	2018-06-11	2018-06-11	Man-made (artificial) containers (e.g. tyre, pot, catch basin, pit)				1				2									3
Ararat	Artashat	Larval sampling/dipping	2018-06-11	2018-06-11	Stagnant temporary water bodies (pond, ditch, fen, flooded meadow or forest)
Ararat	Artashat	Larval sampling/dipping	2018-06-11	2018-06-11	Stagnant temporary water bodies (pond, ditch, fen, flooded meadow or forest)
Ararat	Artashat	Larval sampling/dipping	2018-06-11	2018-06-11	Stagnant temporary water bodies (pond, ditch, fen, flooded meadow or forest)								1									2
Ararat	Artashat	Larval sampling/dipping	2018-06-11	2018-06-11	(Semi-)permanent water bodies with vegetation (pond, marsh, canal)
Ararat	Artashat	Larval sampling/dipping	2018-06-11	2018-06-11	Stagnant temporary water bodies (pond, ditch, fen, flooded meadow or forest)
Ararat	Artashat	Larval sampling/dipping	2018-06-11	2018-06-11	(Semi-)permanent water bodies with vegetation (pond, marsh, canal)
Ararat	Artashat	Larval sampling/dipping	2018-06-11	2018-06-11	Stagnant temporary water bodies (pond, ditch, fen, flooded meadow or forest)
Ararat	Artashat	Adult resting catch	2018-06-12	2018-06-13		Human dwellings
Ararat	Artashat	Adult resting catch	2018-06-12	2018-06-13		Human dwellings
Ararat	Artashat	Adult resting catch	2018-06-12	2018-06-13		Human dwellings
Ararat	Artashat	Adult resting catch	2018-06-12	2018-06-13		Human dwelling & animal shelter							3									5
Ararat	Artashat	Larval sampling/dipping	2018-06-12	2018-06-12	Man-made (artificial) containers (e.g. tyre, pot, catch basin, pit)
Ararat	Artashat	Larval sampling/dipping	2018-06-12	2018-06-12	Stagnant temporary water bodies (pond, ditch, fen, flooded meadow or forest)
Ararat	Artashat	Larval sampling/dipping	2018-06-12	2018-06-12	Stagnant temporary water bodies (pond, ditch, fen, flooded meadow or forest)
Ararat	Artashat	Larval sampling/dipping	2018-06-12	2018-06-12	(Semi-)permanent water bodies with vegetation (pond, marsh, canal)
Ararat	Artashat	Larval sampling/dipping	2018-06-12	2018-06-12	Stagnant temporary water bodies (pond, ditch, fen, flooded meadow or forest)
Ararat	Artashat	Larval sampling/dipping	2018-06-12	2018-06-12	Stagnant temporary water bodies (pond, ditch, fen, flooded meadow or forest)
Ararat	Artashat	Larval sampling/dipping	2018-06-12	2018-06-12	Stagnant temporary water bodies (pond, ditch, fen, flooded meadow or forest)																	3
Ararat	Artashat	Larval sampling/dipping	2018-06-12	2018-06-12	Stagnant temporary water bodies (pond, ditch, fen, flooded meadow or forest)
Ararat	Artashat	Larval sampling/dipping	2018-06-12	2018-06-12	(Semi-)permanent water bodies with vegetation (pond, marsh, canal)
Ararat	Artashat	Larval sampling/dipping	2018-06-13	2018-06-13	Man-made (artificial) containers (e.g. tyre, pot, catch basin, pit)
Ararat	Artashat	Larval sampling/dipping	2018-06-13	2018-06-13	Stagnant temporary water bodies (pond, ditch, fen, flooded meadow or forest)
Ararat	Artashat	Larval sampling/dipping	2018-06-13	2018-06-13	Stagnant temporary water bodies (pond, ditch, fen, flooded meadow or forest)
Ararat	Artashat	Larval sampling/dipping	2018-06-13	2018-06-13	Man-made (artificial) containers (e.g. tyre, pot, catch basin, pit)
Ararat	Artashat	Larval sampling/dipping	2018-06-13	2018-06-13	Stagnant temporary water bodies (pond, ditch, fen, flooded meadow or forest)
Ararat	Artashat	Larval sampling/dipping	2018-06-13	2018-06-13	Stagnant temporary water bodies (pond, ditch, fen, flooded meadow or forest)
Ararat	Artashat	Larval sampling/dipping	2018-06-13	2018-06-13	Stagnant temporary water bodies (pond, ditch, fen, flooded meadow or forest)
Ararat	Artashat	Larval sampling/dipping	2018-06-13	2018-06-13	Man-made (artificial) containers (e.g. tyre, pot, catch basin, pit)
Ararat	Artashat	Larval sampling/dipping	2018-06-13	2018-06-13	Stagnant temporary water bodies (pond, ditch, fen, flooded meadow or forest)				1				2
Ararat	Artashat	Larval sampling/dipping	2018-06-13	2018-06-13	Stagnant temporary water bodies (pond, ditch, fen, flooded meadow or forest)
Ararat	Artashat	Larval sampling/dipping	2018-06-16	2018-06-16	Stagnant temporary water bodies (pond, ditch, fen, flooded meadow or forest)								2
Ararat	Artashat	Adult resting catch	2018-06-18	2018-06-19		Human dwellings							4									3
Ararat	Artashat	Adult resting catch	2018-06-18	2018-06-19		Human dwellings
Ararat	Artashat	Adult resting catch	2018-06-18	2018-06-19		Human dwellings																2
Ararat	Artashat	Adult resting catch	2018-06-18	2018-06-19		Human dwelling & animal shelter
Ararat	Artashat	Adult resting catch	2018-06-18	2018-06-19		Human dwellings							2									7
Ararat	Artashat	Larval sampling/dipping	2018-06-18	2018-06-18	Man-made (artificial) containers (e.g. tyre, pot, catch basin, pit)
Ararat	Artashat	Larval sampling/dipping	2018-06-18	2018-06-18	Stagnant temporary water bodies (pond, ditch, fen, flooded meadow or forest)
Ararat	Artashat	Larval sampling/dipping	2018-06-18	2018-06-18	Stagnant temporary water bodies (pond, ditch, fen, flooded meadow or forest)
Ararat	Artashat	Larval sampling/dipping	2018-06-18	2018-06-18	Man-made (artificial) containers (e.g. tyre, pot, catch basin, pit)																	1
Ararat	Artashat	Larval sampling/dipping	2018-06-18	2018-06-18	Stagnant temporary water bodies (pond, ditch, fen, flooded meadow or forest)
Ararat	Artashat	Larval sampling/dipping	2018-06-18	2018-06-18	Stagnant temporary water bodies (pond, ditch, fen, flooded meadow or forest)								1									7
Ararat	Artashat	Larval sampling/dipping	2018-06-18	2018-06-18	Man-made (artificial) containers (e.g. tyre, pot, catch basin, pit)
Ararat	Artashat	Larval sampling/dipping	2018-06-18	2018-06-18	(Semi-)permanent water bodies with vegetation (pond, marsh, canal)
Ararat	Artashat	Larval sampling/dipping	2018-06-18	2018-06-18	Stagnant temporary water bodies (pond, ditch, fen, flooded meadow or forest)
Ararat	Artashat	Adult resting catch	2018-06-19	2018-06-20		Human dwelling & animal shelter							4
Ararat	Artashat	Adult resting catch	2018-06-19	2018-06-20		Human dwellings
Ararat	Artashat	Adult resting catch	2018-06-19	2018-06-20		Human dwellings
Ararat	Artashat	Adult resting catch	2018-06-19	2018-06-20		Human dwelling & animal shelter							3									1
Ararat	Artashat	Larval sampling/dipping	2018-06-19	2018-06-19	Stagnant temporary water bodies (pond, ditch, fen, flooded meadow or forest)
Ararat	Artashat	Larval sampling/dipping	2018-06-19	2018-06-19	Stagnant temporary water bodies (pond, ditch, fen, flooded meadow or forest)
Ararat	Artashat	Larval sampling/dipping	2018-06-19	2018-06-19	(Semi-)permanent water bodies with vegetation (pond, marsh, canal)
Ararat	Artashat	Larval sampling/dipping	2018-06-19	2018-06-19	(Semi-)permanent water bodies with vegetation (pond, marsh, canal)
Ararat	Artashat	Larval sampling/dipping	2018-06-19	2018-06-19	Stagnant temporary water bodies (pond, ditch, fen, flooded meadow or forest)
Ararat	Artashat	Larval sampling/dipping	2018-06-19	2018-06-19	Stagnant temporary water bodies (pond, ditch, fen, flooded meadow or forest)
Ararat	Artashat	Larval sampling/dipping	2018-06-19	2018-06-19	Stagnant temporary water bodies (pond, ditch, fen, flooded meadow or forest)
Ararat	Artashat	Larval sampling/dipping	2018-06-19	2018-06-19	Stagnant temporary water bodies (pond, ditch, fen, flooded meadow or forest)
Ararat	Artashat	Larval sampling/dipping	2018-06-19	2018-06-19	Stagnant temporary water bodies (pond, ditch, fen, flooded meadow or forest)
Ararat	Artashat	Larval sampling/dipping	2018-06-19	2018-06-19	Man-made (artificial) containers (e.g. tyre, pot, catch basin, pit)								3									7
Ararat	Artashat	Larval sampling/dipping	2018-06-20	2018-06-20	Stagnant temporary water bodies (pond, ditch, fen, flooded meadow or forest)				1													4
Ararat	Artashat	Larval sampling/dipping	2018-06-20	2018-06-20	Man-made (artificial) containers (e.g. tyre, pot, catch basin, pit)				2
Ararat	Artashat	Larval sampling/dipping	2018-06-20	2018-06-20	Stagnant temporary water bodies (pond, ditch, fen, flooded meadow or forest)																	5
Ararat	Artashat	Larval sampling/dipping	2018-06-20	2018-06-20	Stagnant temporary water bodies (pond, ditch, fen, flooded meadow or forest)
Ararat	Artashat	Larval sampling/dipping	2018-06-20	2018-06-20	(Semi-)permanent water bodies with vegetation (pond, marsh, canal)				1													3
Ararat	Artashat	Larval sampling/dipping	2018-06-20	2018-06-20	Stagnant temporary water bodies (pond, ditch, fen, flooded meadow or forest)
Ararat	Artashat	Larval sampling/dipping	2018-06-20	2018-06-20	Stagnant temporary water bodies (pond, ditch, fen, flooded meadow or forest)								1									2
Ararat	Artashat	Larval sampling/dipping	2018-06-20	2018-06-20	Stagnant temporary water bodies (pond, ditch, fen, flooded meadow or forest)
Ararat	Artashat	Adult resting catch	2018-06-25	2018-06-26		Human dwellings							1									3
Ararat	Artashat	Adult resting catch	2018-06-25	2018-06-26		Human dwellings
Ararat	Artashat	Adult resting catch	2018-06-25	2018-06-26		Human dwelling & animal shelter
Ararat	Artashat	Adult resting catch	2018-06-25	2018-06-26		Human dwellings																2
Ararat	Artashat	Adult resting catch	2018-06-25	2018-06-26		Human dwellings
Ararat	Artashat	Larval sampling/dipping	2018-06-25	2018-06-25	Man-made (artificial) containers (e.g. tyre, pot, catch basin, pit)								1									4
Ararat	Artashat	Larval sampling/dipping	2018-06-25	2018-06-25	Stagnant temporary water bodies (pond, ditch, fen, flooded meadow or forest)
Ararat	Artashat	Larval sampling/dipping	2018-06-25	2018-06-25	Stagnant temporary water bodies (pond, ditch, fen, flooded meadow or forest)
Ararat	Artashat	Larval sampling/dipping	2018-06-25	2018-06-25	Stagnant temporary water bodies (pond, ditch, fen, flooded meadow or forest)								2									6
Ararat	Artashat	Larval sampling/dipping	2018-06-25	2018-06-25	Stagnant temporary water bodies (pond, ditch, fen, flooded meadow or forest)
Ararat	Artashat	Larval sampling/dipping	2018-06-25	2018-06-25	(Semi-)permanent water bodies with vegetation (pond, marsh, canal)								5									8
Ararat	Artashat	Larval sampling/dipping	2018-06-25	2018-06-25	Stagnant temporary water bodies (pond, ditch, fen, flooded meadow or forest)
Ararat	Artashat	Larval sampling/dipping	2018-06-25	2018-06-25	Stagnant temporary water bodies (pond, ditch, fen, flooded meadow or forest)
Ararat	Artashat	Larval sampling/dipping	2018-06-25	2018-06-25	Stagnant temporary water bodies (pond, ditch, fen, flooded meadow or forest)								1									3
Ararat	Artashat	Larval sampling/dipping	2018-06-25	2018-06-25	Stagnant temporary water bodies (pond, ditch, fen, flooded meadow or forest)
Ararat	Artashat	Adult resting catch	2018-06-26	2018-06-27		Human dwellings
Ararat	Artashat	Adult resting catch	2018-06-26	2018-06-27		Human dwelling & animal shelter							2
Ararat	Artashat	Adult resting catch	2018-06-26	2018-06-27		Human dwellings																4
Ararat	Artashat	Adult resting catch	2018-06-26	2018-06-27		Human dwelling & animal shelter							3
Ararat	Artashat	Larval sampling/dipping	2018-06-26	2018-06-26	Stagnant temporary water bodies (pond, ditch, fen, flooded meadow or forest)
Ararat	Artashat	Larval sampling/dipping	2018-06-26	2018-06-26	Man-made (artificial) containers (e.g. tyre, pot, catch basin, pit)																	2
Ararat	Artashat	Larval sampling/dipping	2018-06-26	2018-06-26	Stagnant temporary water bodies (pond, ditch, fen, flooded meadow or forest)
Ararat	Artashat	Larval sampling/dipping	2018-06-26	2018-06-26	(Semi-)permanent water bodies with vegetation (pond, marsh, canal)
Ararat	Artashat	Larval sampling/dipping	2018-06-26	2018-06-26	Man-made (artificial) containers (e.g. tyre, pot, catch basin, pit)
Ararat	Artashat	Larval sampling/dipping	2018-06-26	2018-06-26	Man-made (artificial) containers (e.g. tyre, pot, catch basin, pit)
Ararat	Artashat	Larval sampling/dipping	2018-06-26	2018-06-26	Stagnant temporary water bodies (pond, ditch, fen, flooded meadow or forest)
Ararat	Artashat	Larval sampling/dipping	2018-06-26	2018-06-26	(Semi-)permanent water bodies with vegetation (pond, marsh, canal)
Ararat	Artashat	Larval sampling/dipping	2018-06-26	2018-06-26	Stagnant temporary water bodies (pond, ditch, fen, flooded meadow or forest)
Ararat	Artashat	Larval sampling/dipping	2018-06-26	2018-06-26	Stagnant temporary water bodies (pond, ditch, fen, flooded meadow or forest)								1									3
Ararat	Artashat	Larval sampling/dipping	2018-06-27	2018-06-27	Stagnant temporary water bodies (pond, ditch, fen, flooded meadow or forest)
Ararat	Artashat	Larval sampling/dipping	2018-06-27	2018-06-27	(Semi-)permanent water bodies with vegetation (pond, marsh, canal)																	1
Ararat	Artashat	Larval sampling/dipping	2018-06-27	2018-06-27	Stagnant temporary water bodies (pond, ditch, fen, flooded meadow or forest)																	2
Ararat	Artashat	Larval sampling/dipping	2018-06-27	2018-06-27	Stagnant temporary water bodies (pond, ditch, fen, flooded meadow or forest)
Ararat	Artashat	Larval sampling/dipping	2018-06-27	2018-06-27	Man-made (artificial) containers (e.g. tyre, pot, catch basin, pit)
Ararat	Artashat	Larval sampling/dipping	2018-06-27	2018-06-27	Stagnant temporary water bodies (pond, ditch, fen, flooded meadow or forest)
Ararat	Artashat	Adult resting catch	2018-07-02	2018-07-03		Human dwellings							1
Ararat	Artashat	Adult resting catch	2018-07-02	2018-07-03		Human dwellings																1
Ararat	Artashat	Adult resting catch	2018-07-02	2018-07-03		Human dwellings
Ararat	Artashat	Adult resting catch	2018-07-02	2018-07-03		Human dwellings																3
Ararat	Artashat	Adult resting catch	2018-07-02	2018-07-03		Human dwellings
Ararat	Artashat	Larval sampling/dipping	2018-07-02	2018-07-02	Man-made (artificial) containers (e.g. tyre, pot, catch basin, pit)
Ararat	Artashat	Larval sampling/dipping	2018-07-02	2018-07-02	Stagnant temporary water bodies (pond, ditch, fen, flooded meadow or forest)
Ararat	Artashat	Larval sampling/dipping	2018-07-02	2018-07-02	Stagnant temporary water bodies (pond, ditch, fen, flooded meadow or forest)																	5
Ararat	Artashat	Larval sampling/dipping	2018-07-02	2018-07-02	Man-made (artificial) containers (e.g. tyre, pot, catch basin, pit)								2									3
Ararat	Artashat	Larval sampling/dipping	2018-07-02	2018-07-02	Stagnant temporary water bodies (pond, ditch, fen, flooded meadow or forest)
Ararat	Artashat	Larval sampling/dipping	2018-07-02	2018-07-02	(Semi-)permanent water bodies with vegetation (pond, marsh, canal)								3
Ararat	Artashat	Larval sampling/dipping	2018-07-02	2018-07-02	Man-made (artificial) containers (e.g. tyre, pot, catch basin, pit)
Ararat	Artashat	Larval sampling/dipping	2018-07-02	2018-07-02	(Semi-)permanent water bodies with vegetation (pond, marsh, canal)
Ararat	Artashat	Larval sampling/dipping	2018-07-02	2018-07-02	Stagnant temporary water bodies (pond, ditch, fen, flooded meadow or forest)				1				1									3
Ararat	Artashat	Larval sampling/dipping	2018-07-02	2018-07-02	Stagnant temporary water bodies (pond, ditch, fen, flooded meadow or forest)
Ararat	Artashat	Adult resting catch	2018-07-03	2018-07-04		Human dwelling & animal shelter							4									2
Ararat	Artashat	Adult resting catch	2018-07-03	2018-07-04		Human dwelling & animal shelter
Ararat	Artashat	Adult resting catch	2018-07-03	2018-07-04		Human dwellings
Ararat	Artashat	Adult resting catch	2018-07-03	2018-07-04		Human dwelling & animal shelter							3									1
Ararat	Artashat	Larval sampling/dipping	2018-07-03	2018-07-03	Stagnant temporary water bodies (pond, ditch, fen, flooded meadow or forest)
Ararat	Artashat	Larval sampling/dipping	2018-07-03	2018-07-03	Stagnant temporary water bodies (pond, ditch, fen, flooded meadow or forest)																	1
Ararat	Artashat	Larval sampling/dipping	2018-07-03	2018-07-03	Stagnant temporary water bodies (pond, ditch, fen, flooded meadow or forest)
Ararat	Artashat	Larval sampling/dipping	2018-07-03	2018-07-03	Stagnant temporary water bodies (pond, ditch, fen, flooded meadow or forest)
Ararat	Artashat	Larval sampling/dipping	2018-07-03	2018-07-03	Man-made (artificial) containers (e.g. tyre, pot, catch basin, pit)
Ararat	Artashat	Larval sampling/dipping	2018-07-03	2018-07-03	Stagnant temporary water bodies (pond, ditch, fen, flooded meadow or forest)								1									4
Ararat	Artashat	Larval sampling/dipping	2018-07-03	2018-07-03	Stagnant temporary water bodies (pond, ditch, fen, flooded meadow or forest)																	1
Ararat	Artashat	Larval sampling/dipping	2018-07-03	2018-07-03	Stagnant temporary water bodies (pond, ditch, fen, flooded meadow or forest)
Ararat	Artashat	Larval sampling/dipping	2018-07-03	2018-07-03	Stagnant temporary water bodies (pond, ditch, fen, flooded meadow or forest)																	2
Ararat	Artashat	Larval sampling/dipping	2018-07-04	2018-07-04	Stagnant temporary water bodies (pond, ditch, fen, flooded meadow or forest)
Ararat	Artashat	Larval sampling/dipping	2018-07-04	2018-07-04	(Semi-)permanent water bodies with vegetation (pond, marsh, canal)																	2
Ararat	Artashat	Larval sampling/dipping	2018-07-04	2018-07-04	(Semi-)permanent water bodies with vegetation (pond, marsh, canal)
Ararat	Artashat	Larval sampling/dipping	2018-07-04	2018-07-04	Stagnant temporary water bodies (pond, ditch, fen, flooded meadow or forest)
Ararat	Artashat	Larval sampling/dipping	2018-07-04	2018-07-04	Stagnant temporary water bodies (pond, ditch, fen, flooded meadow or forest)								3									5
Ararat	Artashat	Larval sampling/dipping	2018-07-04	2018-07-04	Man-made (artificial) containers (e.g. tyre, pot, catch basin, pit)
Ararat	Artashat	Larval sampling/dipping	2018-07-04	2018-07-04	Stagnant temporary water bodies (pond, ditch, fen, flooded meadow or forest)																	1
Ararat	Artashat	Larval sampling/dipping	2018-07-04	2018-07-04	Stagnant temporary water bodies (pond, ditch, fen, flooded meadow or forest)																	2
Ararat	Artashat	Adult resting catch	2018-07-09	2018-07-10		Human dwellings							2									4
Ararat	Artashat	Adult resting catch	2018-07-09	2018-07-10		Human dwellings
Ararat	Artashat	Adult resting catch	2018-07-09	2018-07-10		Human dwelling & animal shelter							2
Ararat	Artashat	Adult resting catch	2018-07-09	2018-07-10		Human dwellings							3									6
Ararat	Artashat	Adult resting catch	2018-07-09	2018-07-10		Human dwellings
Ararat	Artashat	Larval sampling/dipping	2018-07-09	2018-07-09	Man-made (artificial) containers (e.g. tyre, pot, catch basin, pit)
Ararat	Artashat	Larval sampling/dipping	2018-07-09	2018-07-09	Stagnant temporary water bodies (pond, ditch, fen, flooded meadow or forest)
Ararat	Artashat	Larval sampling/dipping	2018-07-09	2018-07-09	Stagnant temporary water bodies (pond, ditch, fen, flooded meadow or forest)
Ararat	Artashat	Larval sampling/dipping	2018-07-09	2018-07-09	Man-made (artificial) containers (e.g. tyre, pot, catch basin, pit)								1									1
Ararat	Artashat	Larval sampling/dipping	2018-07-09	2018-07-09	Stagnant temporary water bodies (pond, ditch, fen, flooded meadow or forest)
Ararat	Artashat	Larval sampling/dipping	2018-07-09	2018-07-09	Stagnant temporary water bodies (pond, ditch, fen, flooded meadow or forest)
Ararat	Artashat	Larval sampling/dipping	2018-07-09	2018-07-09	(Semi-)permanent water bodies with vegetation (pond, marsh, canal)
Ararat	Artashat	Larval sampling/dipping	2018-07-09	2018-07-09	Stagnant temporary water bodies (pond, ditch, fen, flooded meadow or forest)
Ararat	Artashat	Larval sampling/dipping	2018-07-09	2018-07-09	Stagnant temporary water bodies (pond, ditch, fen, flooded meadow or forest)								2									6
Ararat	Artashat	Larval sampling/dipping	2018-07-09	2018-07-09	(Semi-)permanent water bodies with vegetation (pond, marsh, canal)
Ararat	Artashat	Larval sampling/dipping	2018-07-09	2018-07-09	Stagnant temporary water bodies (pond, ditch, fen, flooded meadow or forest)
Ararat	Artashat	Larval sampling/dipping	2018-07-09	2018-07-09	Stagnant temporary water bodies (pond, ditch, fen, flooded meadow or forest)																	1
Ararat	Artashat	Adult resting catch	2018-07-10	2018-07-11		Human dwellings																5
Ararat	Artashat	Adult resting catch	2018-07-10	2018-07-11		Human dwelling & animal shelter							2									2
Ararat	Artashat	Adult resting catch	2018-07-10	2018-07-11		Human dwellings
Ararat	Artashat	Adult resting catch	2018-07-10	2018-07-11		Human dwelling & animal shelter							3									7
Ararat	Artashat	Larval sampling/dipping	2018-07-10	2018-07-10	Stagnant temporary water bodies (pond, ditch, fen, flooded meadow or forest)
Ararat	Artashat	Larval sampling/dipping	2018-07-10	2018-07-10	(Semi-)permanent water bodies with vegetation (pond, marsh, canal)																	3
Ararat	Artashat	Larval sampling/dipping	2018-07-10	2018-07-10	Stagnant temporary water bodies (pond, ditch, fen, flooded meadow or forest)
Ararat	Artashat	Larval sampling/dipping	2018-07-10	2018-07-10	Man-made (artificial) containers (e.g. tyre, pot, catch basin, pit)																	1
Ararat	Artashat	Larval sampling/dipping	2018-07-10	2018-07-10	Stagnant temporary water bodies (pond, ditch, fen, flooded meadow or forest)																	2
Ararat	Artashat	Larval sampling/dipping	2018-07-10	2018-07-10	Stagnant temporary water bodies (pond, ditch, fen, flooded meadow or forest)
Ararat	Artashat	Larval sampling/dipping	2018-07-10	2018-07-10	(Semi-)permanent water bodies with vegetation (pond, marsh, canal)
Ararat	Artashat	Larval sampling/dipping	2018-07-11	2018-07-11	Man-made (artificial) containers (e.g. tyre, pot, catch basin, pit)
Ararat	Artashat	Larval sampling/dipping	2018-07-11	2018-07-11	Stagnant temporary water bodies (pond, ditch, fen, flooded meadow or forest)
Ararat	Artashat	Larval sampling/dipping	2018-07-11	2018-07-11	Stagnant temporary water bodies (pond, ditch, fen, flooded meadow or forest)								2									4
Ararat	Artashat	Larval sampling/dipping	2018-07-11	2018-07-11	Stagnant temporary water bodies (pond, ditch, fen, flooded meadow or forest)
Ararat	Artashat	Larval sampling/dipping	2018-07-11	2018-07-11	Stagnant temporary water bodies (pond, ditch, fen, flooded meadow or forest)
Ararat	Artashat	Larval sampling/dipping	2018-07-11	2018-07-11	Man-made (artificial) containers (e.g. tyre, pot, catch basin, pit)								4
Ararat	Artashat	Larval sampling/dipping	2018-07-11	2018-07-11	Stagnant temporary water bodies (pond, ditch, fen, flooded meadow or forest)
Ararat	Artashat	Larval sampling/dipping	2018-07-11	2018-07-11	Stagnant temporary water bodies (pond, ditch, fen, flooded meadow or forest)																	2
Ararat	Artashat	Adult resting catch	2018-07-18	2018-07-19		Human dwellings																5
Ararat	Artashat	Adult resting catch	2018-07-18	2018-07-19		Human dwellings							1									1
Ararat	Artashat	Adult resting catch	2018-07-18	2018-07-19		Human dwelling & animal shelter
Ararat	Artashat	Adult resting catch	2018-07-18	2018-07-19		Human dwellings
Ararat	Artashat	Adult resting catch	2018-07-18	2018-07-19		Human dwellings
Ararat	Artashat	Larval sampling/dipping	2018-07-18	2018-07-18	Man-made (artificial) containers (e.g. tyre, pot, catch basin, pit)
Ararat	Artashat	Larval sampling/dipping	2018-07-18	2018-07-18	Stagnant temporary water bodies (pond, ditch, fen, flooded meadow or forest)								2
Ararat	Artashat	Larval sampling/dipping	2018-07-18	2018-07-18	Stagnant temporary water bodies (pond, ditch, fen, flooded meadow or forest)
Ararat	Artashat	Larval sampling/dipping	2018-07-18	2018-07-18	Man-made (artificial) containers (e.g. tyre, pot, catch basin, pit)								3									1
Ararat	Artashat	Larval sampling/dipping	2018-07-18	2018-07-18	Stagnant temporary water bodies (pond, ditch, fen, flooded meadow or forest)
Ararat	Artashat	Larval sampling/dipping	2018-07-18	2018-07-18	Stagnant temporary water bodies (pond, ditch, fen, flooded meadow or forest)
Ararat	Artashat	Larval sampling/dipping	2018-07-18	2018-07-18	(Semi-)permanent water bodies with vegetation (pond, marsh, canal)
Ararat	Artashat	Larval sampling/dipping	2018-07-18	2018-07-18	Stagnant temporary water bodies (pond, ditch, fen, flooded meadow or forest)
Ararat	Artashat	Larval sampling/dipping	2018-07-18	2018-07-18	(Semi-)permanent water bodies with vegetation (pond, marsh, canal)
Ararat	Artashat	Larval sampling/dipping	2018-07-18	2018-07-18	Stagnant temporary water bodies (pond, ditch, fen, flooded meadow or forest)
Ararat	Artashat	Adult resting catch	2018-07-19	2018-07-20		Human dwellings																3
Ararat	Artashat	Adult resting catch	2018-07-19	2018-07-20		Human dwelling & animal shelter
Ararat	Artashat	Adult resting catch	2018-07-19	2018-07-20		Human dwellings																3
Ararat	Artashat	Adult resting catch	2018-07-19	2018-07-20		Human dwelling & animal shelter																2
Ararat	Artashat	Larval sampling/dipping	2018-07-19	2018-07-19	Stagnant temporary water bodies (pond, ditch, fen, flooded meadow or forest)
Ararat	Artashat	Larval sampling/dipping	2018-07-19	2018-07-19	(Semi-)permanent water bodies with vegetation (pond, marsh, canal)
Ararat	Artashat	Larval sampling/dipping	2018-07-19	2018-07-19	Stagnant temporary water bodies (pond, ditch, fen, flooded meadow or forest)				1				1									3
Ararat	Artashat	Larval sampling/dipping	2018-07-19	2018-07-19	Stagnant temporary water bodies (pond, ditch, fen, flooded meadow or forest)								7									4
Ararat	Artashat	Larval sampling/dipping	2018-07-19	2018-07-19	Man-made (artificial) containers (e.g. tyre, pot, catch basin, pit)
Ararat	Artashat	Larval sampling/dipping	2018-07-19	2018-07-19	Stagnant temporary water bodies (pond, ditch, fen, flooded meadow or forest)																	2
Ararat	Artashat	Larval sampling/dipping	2018-07-19	2018-07-19	Stagnant temporary water bodies (pond, ditch, fen, flooded meadow or forest)								2
Ararat	Artashat	Larval sampling/dipping	2018-07-19	2018-07-19	Man-made (artificial) containers (e.g. tyre, pot, catch basin, pit)
Ararat	Artashat	Larval sampling/dipping	2018-07-20	2018-07-20	Stagnant temporary water bodies (pond, ditch, fen, flooded meadow or forest)																	3
Ararat	Artashat	Larval sampling/dipping	2018-07-20	2018-07-20	Stagnant temporary water bodies (pond, ditch, fen, flooded meadow or forest)
Ararat	Artashat	Larval sampling/dipping	2018-07-20	2018-07-20	(Semi-)permanent water bodies with vegetation (pond, marsh, canal)
Ararat	Artashat	Larval sampling/dipping	2018-07-20	2018-07-20	Stagnant temporary water bodies (pond, ditch, fen, flooded meadow or forest)
Ararat	Artashat	Larval sampling/dipping	2018-07-20	2018-07-20	Stagnant temporary water bodies (pond, ditch, fen, flooded meadow or forest)
Ararat	Artashat	Larval sampling/dipping	2018-07-20	2018-07-20	Stagnant temporary water bodies (pond, ditch, fen, flooded meadow or forest)
Ararat	Artashat	Larval sampling/dipping	2018-07-20	2018-07-20	Man-made (artificial) containers (e.g. tyre, pot, catch basin, pit)								1									4
Ararat	Artashat	Larval sampling/dipping	2018-07-20	2018-07-20	Stagnant temporary water bodies (pond, ditch, fen, flooded meadow or forest)								3									2
Ararat	Artashat	Larval sampling/dipping	2018-07-20	2018-07-20	Stagnant temporary water bodies (pond, ditch, fen, flooded meadow or forest)
Ararat	Artashat	Adult resting catch	2018-07-23	2018-07-24		Human dwellings
Ararat	Artashat	Adult resting catch	2018-07-23	2018-07-24		Human dwellings							1
Ararat	Artashat	Adult resting catch	2018-07-23	2018-07-24		Human dwelling & animal shelter							2
Ararat	Artashat	Adult resting catch	2018-07-23	2018-07-24		Human dwelling & animal shelter																2
Ararat	Artashat	Adult resting catch	2018-07-23	2018-07-24		Human dwellings
Ararat	Artashat	Larval sampling/dipping	2018-07-23	2018-07-23	Man-made (artificial) containers (e.g. tyre, pot, catch basin, pit)								1									5
Ararat	Artashat	Larval sampling/dipping	2018-07-23	2018-07-23	Stagnant temporary water bodies (pond, ditch, fen, flooded meadow or forest)				1													2
Ararat	Artashat	Larval sampling/dipping	2018-07-23	2018-07-23	Stagnant temporary water bodies (pond, ditch, fen, flooded meadow or forest)
Ararat	Artashat	Larval sampling/dipping	2018-07-23	2018-07-23	Man-made (artificial) containers (e.g. tyre, pot, catch basin, pit)
Ararat	Artashat	Larval sampling/dipping	2018-07-23	2018-07-23	Stagnant temporary water bodies (pond, ditch, fen, flooded meadow or forest)								2									3
Ararat	Artashat	Larval sampling/dipping	2018-07-23	2018-07-23	Stagnant temporary water bodies (pond, ditch, fen, flooded meadow or forest)								2									1
Ararat	Artashat	Larval sampling/dipping	2018-07-23	2018-07-23	Stagnant temporary water bodies (pond, ditch, fen, flooded meadow or forest)
Ararat	Artashat	Larval sampling/dipping	2018-07-23	2018-07-23	Stagnant temporary water bodies (pond, ditch, fen, flooded meadow or forest)																	1
Ararat	Artashat	Larval sampling/dipping	2018-07-23	2018-07-23	Stagnant temporary water bodies (pond, ditch, fen, flooded meadow or forest)
Ararat	Artashat	Larval sampling/dipping	2018-07-23	2018-07-23	(Semi-)permanent water bodies with vegetation (pond, marsh, canal)								3									7
Ararat	Artashat	Adult resting catch	2018-07-24	2018-07-25		Human dwellings																4
Ararat	Artashat	Adult resting catch	2018-07-24	2018-07-24		Human dwellings
Ararat	Artashat	Adult resting catch	2018-07-24	2018-07-25		Human dwellings							2									5
Ararat	Artashat	Adult resting catch	2018-07-24	2018-07-25		Human dwelling & animal shelter							4
Ararat	Artashat	Larval sampling/dipping	2018-07-24	2018-07-24	(Semi-)permanent water bodies with vegetation (pond, marsh, canal)								2									4
Ararat	Artashat	Larval sampling/dipping	2018-07-24	2018-07-24	Stagnant temporary water bodies (pond, ditch, fen, flooded meadow or forest)																	5
Ararat	Artashat	Larval sampling/dipping	2018-07-24	2018-07-24	(Semi-)permanent water bodies with vegetation (pond, marsh, canal)								2									3
Ararat	Artashat	Larval sampling/dipping	2018-07-24	2018-07-24	Man-made (artificial) containers (e.g. tyre, pot, catch basin, pit)								1									5
Ararat	Artashat	Larval sampling/dipping	2018-07-24	2018-07-24	Stagnant temporary water bodies (pond, ditch, fen, flooded meadow or forest)
Ararat	Artashat	Larval sampling/dipping	2018-07-24	2018-07-24	Stagnant temporary water bodies (pond, ditch, fen, flooded meadow or forest)
Ararat	Artashat	Larval sampling/dipping	2018-07-25	2018-07-25	Man-made (artificial) containers (e.g. tyre, pot, catch basin, pit)																	3
Ararat	Artashat	Larval sampling/dipping	2018-07-25	2018-07-25	Stagnant temporary water bodies (pond, ditch, fen, flooded meadow or forest)
Ararat	Artashat	Larval sampling/dipping	2018-07-25	2018-07-25	Stagnant temporary water bodies (pond, ditch, fen, flooded meadow or forest)
Ararat	Artashat	Larval sampling/dipping	2018-07-25	2018-07-25	Stagnant temporary water bodies (pond, ditch, fen, flooded meadow or forest)				1													2
Ararat	Artashat	Larval sampling/dipping	2018-07-25	2018-07-25	Stagnant temporary water bodies (pond, ditch, fen, flooded meadow or forest)
Ararat	Artashat	Larval sampling/dipping	2018-07-25	2018-07-25	(Semi-)permanent water bodies with vegetation (pond, marsh, canal)
Ararat	Artashat	Larval sampling/dipping	2018-07-25	2018-07-25	Stagnant temporary water bodies (pond, ditch, fen, flooded meadow or forest)
Ararat	Artashat	Larval sampling/dipping	2018-07-25	2018-07-25	Stagnant temporary water bodies (pond, ditch, fen, flooded meadow or forest)								4									9
Ararat	Artashat	Larval sampling/dipping	2018-07-25	2018-07-25	Man-made (artificial) containers (e.g. tyre, pot, catch basin, pit)
Ararat	Artashat	Larval sampling/dipping	2018-07-25	2018-07-25	Stagnant temporary water bodies (pond, ditch, fen, flooded meadow or forest)
Ararat	Artashat	Larval sampling/dipping	2018-07-25	2018-07-25	Stagnant temporary water bodies (pond, ditch, fen, flooded meadow or forest)								1									2
Ararat	Artashat	Adult resting catch	2018-07-30	2018-07-31		Human dwellings
Ararat	Artashat	Adult resting catch	2018-07-30	2018-07-31		Human dwellings							1									4
Ararat	Artashat	Adult resting catch	2018-07-30	2018-07-31		Human dwellings
Ararat	Artashat	Adult resting catch	2018-07-30	2018-07-31		Human dwelling & animal shelter
Ararat	Artashat	Adult resting catch	2018-07-30	2018-07-31		Human dwellings																4
Ararat	Artashat	Larval sampling/dipping	2018-07-30	2018-07-30	Man-made (artificial) containers (e.g. tyre, pot, catch basin, pit)								1									2
Ararat	Artashat	Larval sampling/dipping	2018-07-30	2018-07-30	Stagnant temporary water bodies (pond, ditch, fen, flooded meadow or forest)																	3
Ararat	Artashat	Larval sampling/dipping	2018-07-30	2018-07-30	Stagnant temporary water bodies (pond, ditch, fen, flooded meadow or forest)
Ararat	Artashat	Larval sampling/dipping	2018-07-30	2018-07-30	Man-made (artificial) containers (e.g. tyre, pot, catch basin, pit)																	2
Ararat	Artashat	Larval sampling/dipping	2018-07-30	2018-07-30	Stagnant temporary water bodies (pond, ditch, fen, flooded meadow or forest)
Ararat	Artashat	Larval sampling/dipping	2018-07-30	2018-07-30	Stagnant temporary water bodies (pond, ditch, fen, flooded meadow or forest)								1									3
Ararat	Artashat	Larval sampling/dipping	2018-07-30	2018-07-30	(Semi-)permanent water bodies with vegetation (pond, marsh, canal)
Ararat	Artashat	Larval sampling/dipping	2018-07-30	2018-07-30	Stagnant temporary water bodies (pond, ditch, fen, flooded meadow or forest)																	3
Ararat	Artashat	Larval sampling/dipping	2018-07-30	2018-07-30	Stagnant temporary water bodies (pond, ditch, fen, flooded meadow or forest)				1				4									4
Ararat	Artashat	Larval sampling/dipping	2018-07-30	2018-07-30	Man-made (artificial) containers (e.g. tyre, pot, catch basin, pit)																	2
Ararat	Artashat	Larval sampling/dipping	2018-07-30	2018-07-30	Stagnant temporary water bodies (pond, ditch, fen, flooded meadow or forest)
Ararat	Artashat	Larval sampling/dipping	2018-07-30	2018-07-30	Stagnant temporary water bodies (pond, ditch, fen, flooded meadow or forest)
Ararat	Artashat	Adult resting catch	2018-07-31	2018-08-01		Human dwelling & animal shelter							2
Ararat	Artashat	Adult resting catch	2018-07-31	2018-08-01		Human dwellings							1									2
Ararat	Artashat	Adult resting catch	2018-07-31	2018-08-01		Human dwellings
Ararat	Artashat	Adult resting catch	2018-07-31	2018-08-01		Human dwelling & animal shelter							4									1
Ararat	Artashat	Larval sampling/dipping	2018-07-31	2018-07-31	Stagnant temporary water bodies (pond, ditch, fen, flooded meadow or forest)																	2
Ararat	Artashat	Larval sampling/dipping	2018-07-31	2018-07-31	(Semi-)permanent water bodies with vegetation (pond, marsh, canal)								2									3
Ararat	Artashat	Larval sampling/dipping	2018-07-31	2018-07-31	Stagnant temporary water bodies (pond, ditch, fen, flooded meadow or forest)
Ararat	Artashat	Larval sampling/dipping	2018-07-31	2018-07-31	Man-made (artificial) containers (e.g. tyre, pot, catch basin, pit)								1									3
Ararat	Artashat	Larval sampling/dipping	2018-07-31	2018-07-31	Stagnant temporary water bodies (pond, ditch, fen, flooded meadow or forest)
Ararat	Artashat	Larval sampling/dipping	2018-07-31	2018-07-31	Stagnant temporary water bodies (pond, ditch, fen, flooded meadow or forest)
Ararat	Artashat	Larval sampling/dipping	2018-08-01	2018-08-01	(Semi-)permanent water bodies with vegetation (pond, marsh, canal)								6									5
Ararat	Artashat	Larval sampling/dipping	2018-08-01	2018-08-01	Stagnant temporary water bodies (pond, ditch, fen, flooded meadow or forest)																	6
Ararat	Artashat	Larval sampling/dipping	2018-08-01	2018-08-01	Stagnant temporary water bodies (pond, ditch, fen, flooded meadow or forest)
Ararat	Artashat	Larval sampling/dipping	2018-08-01	2018-08-01	(Semi-)permanent water bodies with vegetation (pond, marsh, canal)
Ararat	Artashat	Larval sampling/dipping	2018-08-01	2018-08-01	Stagnant temporary water bodies (pond, ditch, fen, flooded meadow or forest)								3									4
Ararat	Artashat	Larval sampling/dipping	2018-08-01	2018-08-01	Stagnant temporary water bodies (pond, ditch, fen, flooded meadow or forest)
Ararat	Artashat	Larval sampling/dipping	2018-08-01	2018-08-01	Man-made (artificial) containers (e.g. tyre, pot, catch basin, pit)
Ararat	Artashat	Larval sampling/dipping	2018-08-01	2018-08-01	Stagnant temporary water bodies (pond, ditch, fen, flooded meadow or forest)								2									6
Ararat	Artashat	Larval sampling/dipping	2018-08-01	2018-08-01	Stagnant temporary water bodies (pond, ditch, fen, flooded meadow or forest)																	2
Ararat	Artashat	Adult resting catch	2018-08-06	2018-08-07		Human dwellings
Ararat	Artashat	Adult resting catch	2018-08-06	2018-08-07		Human dwellings							1									2
Ararat	Artashat	Adult resting catch	2018-08-06	2018-08-07		Human dwelling & animal shelter																3
Ararat	Artashat	Adult resting catch	2018-08-06	2018-08-07		Human dwellings																2
Ararat	Artashat	Adult resting catch	2018-08-06	2018-08-07		Human dwelling & animal shelter							4
Ararat	Artashat	Larval sampling/dipping	2018-08-06	2018-08-06	Man-made (artificial) containers (e.g. tyre, pot, catch basin, pit)
Ararat	Artashat	Larval sampling/dipping	2018-08-06	2018-08-06	Stagnant temporary water bodies (pond, ditch, fen, flooded meadow or forest)																	2
Ararat	Artashat	Larval sampling/dipping	2018-08-06	2018-08-06	Stagnant temporary water bodies (pond, ditch, fen, flooded meadow or forest)
Ararat	Artashat	Larval sampling/dipping	2018-08-06	2018-08-06	Man-made (artificial) containers (e.g. tyre, pot, catch basin, pit)								1									1
Ararat	Artashat	Larval sampling/dipping	2018-08-06	2018-08-06	Stagnant temporary water bodies (pond, ditch, fen, flooded meadow or forest)
Ararat	Artashat	Larval sampling/dipping	2018-08-06	2018-08-06	(Semi-)permanent water bodies with vegetation (pond, marsh, canal)																	3
Ararat	Artashat	Larval sampling/dipping	2018-08-06	2018-08-06	Stagnant temporary water bodies (pond, ditch, fen, flooded meadow or forest)
Ararat	Artashat	Larval sampling/dipping	2018-08-06	2018-08-06	(Semi-)permanent water bodies with vegetation (pond, marsh, canal)								2									4
Ararat	Artashat	Larval sampling/dipping	2018-08-06	2018-08-06	Stagnant temporary water bodies (pond, ditch, fen, flooded meadow or forest)
Ararat	Artashat	Larval sampling/dipping	2018-08-06	2018-08-06	Stagnant temporary water bodies (pond, ditch, fen, flooded meadow or forest)
Ararat	Artashat	Adult resting catch	2018-08-07	2018-08-08		Human dwellings							2									3
Ararat	Artashat	Adult resting catch	2018-08-07	2018-08-08		Human dwelling & animal shelter
Ararat	Artashat	Adult resting catch	2018-08-07	2018-08-08		Human dwellings																3
Ararat	Artashat	Adult resting catch	2018-08-07	2018-08-08		Human dwellings							1									4
Ararat	Artashat	Larval sampling/dipping	2018-08-07	2018-08-07	Stagnant temporary water bodies (pond, ditch, fen, flooded meadow or forest)								2									2
Ararat	Artashat	Larval sampling/dipping	2018-08-07	2018-08-07	Stagnant temporary water bodies (pond, ditch, fen, flooded meadow or forest)																	3
Ararat	Artashat	Larval sampling/dipping	2018-08-07	2018-08-07	(Semi-)permanent water bodies with vegetation (pond, marsh, canal)
Ararat	Artashat	Larval sampling/dipping	2018-08-07	2018-08-07	Stagnant temporary water bodies (pond, ditch, fen, flooded meadow or forest)								2									5
Ararat	Artashat	Larval sampling/dipping	2018-08-07	2018-08-07	Man-made (artificial) containers (e.g. tyre, pot, catch basin, pit)								1									3
Ararat	Artashat	Larval sampling/dipping	2018-08-07	2018-08-07	Stagnant temporary water bodies (pond, ditch, fen, flooded meadow or forest)
Ararat	Artashat	Larval sampling/dipping	2018-08-07	2018-08-07	Stagnant temporary water bodies (pond, ditch, fen, flooded meadow or forest)
Ararat	Artashat	Larval sampling/dipping	2018-08-08	2018-08-08	Stagnant temporary water bodies (pond, ditch, fen, flooded meadow or forest)								1									5
Ararat	Artashat	Larval sampling/dipping	2018-08-08	2018-08-08	Stagnant temporary water bodies (pond, ditch, fen, flooded meadow or forest)
Ararat	Artashat	Larval sampling/dipping	2018-08-08	2018-08-08	Man-made (artificial) containers (e.g. tyre, pot, catch basin, pit)								2									4
Ararat	Artashat	Larval sampling/dipping	2018-08-08	2018-08-08	Stagnant temporary water bodies (pond, ditch, fen, flooded meadow or forest)
Ararat	Artashat	Larval sampling/dipping	2018-08-08	2018-08-08	(Semi-)permanent water bodies with vegetation (pond, marsh, canal)
Ararat	Artashat	Larval sampling/dipping	2018-08-08	2018-08-08	Stagnant temporary water bodies (pond, ditch, fen, flooded meadow or forest)
Ararat	Artashat	Larval sampling/dipping	2018-08-08	2018-08-08	Stagnant temporary water bodies (pond, ditch, fen, flooded meadow or forest)
Ararat	Artashat	Larval sampling/dipping	2018-08-08	2018-08-08	Man-made (artificial) containers (e.g. tyre, pot, catch basin, pit)																	3
Ararat	Artashat	Larval sampling/dipping	2018-08-08	2018-08-08	Stagnant temporary water bodies (pond, ditch, fen, flooded meadow or forest)				1				1									2
Ararat	Artashat	Larval sampling/dipping	2018-08-08	2018-08-08	Stagnant temporary water bodies (pond, ditch, fen, flooded meadow or forest)
Ararat	Artashat	Adult resting catch	2018-08-13	2018-08-14		Human dwellings																2
Ararat	Artashat	Adult resting catch	2018-08-13	2018-08-14		Human dwellings							1
Ararat	Artashat	Adult resting catch	2018-08-13	2018-08-14		Human dwelling & animal shelter
Ararat	Artashat	Adult resting catch	2018-08-13	2018-08-14		Human dwellings
Ararat	Artashat	Larval sampling/dipping	2018-08-13	2018-08-13	Man-made (artificial) containers (e.g. tyre, pot, catch basin, pit)								2									3
Ararat	Artashat	Larval sampling/dipping	2018-08-13	2018-08-13	Stagnant temporary water bodies (pond, ditch, fen, flooded meadow or forest)																	1
Ararat	Artashat	Larval sampling/dipping	2018-08-13	2018-08-13	Stagnant temporary water bodies (pond, ditch, fen, flooded meadow or forest)
Ararat	Artashat	Larval sampling/dipping	2018-08-13	2018-08-13	Man-made (artificial) containers (e.g. tyre, pot, catch basin, pit)																	4
Ararat	Artashat	Larval sampling/dipping	2018-08-13	2018-08-13	Stagnant temporary water bodies (pond, ditch, fen, flooded meadow or forest)
Ararat	Artashat	Larval sampling/dipping	2018-08-13	2018-08-13	Stagnant temporary water bodies (pond, ditch, fen, flooded meadow or forest)
Ararat	Artashat	Larval sampling/dipping	2018-08-13	2018-08-13	(Semi-)permanent water bodies with vegetation (pond, marsh, canal)
Ararat	Artashat	Larval sampling/dipping	2018-08-13	2018-08-13	Stagnant temporary water bodies (pond, ditch, fen, flooded meadow or forest)
Ararat	Artashat	Larval sampling/dipping	2018-08-13	2018-08-13	Stagnant temporary water bodies (pond, ditch, fen, flooded meadow or forest)								4									2
Ararat	Artashat	Larval sampling/dipping	2018-08-13	2018-08-13	(Semi-)permanent water bodies with vegetation (pond, marsh, canal)								4									2
Ararat	Artashat	Larval sampling/dipping	2018-08-13	2018-08-13	Stagnant temporary water bodies (pond, ditch, fen, flooded meadow or forest)								1									3
Ararat	Artashat	Larval sampling/dipping	2018-08-13	2018-08-13	Stagnant temporary water bodies (pond, ditch, fen, flooded meadow or forest)
Ararat	Artashat	Adult resting catch	2018-08-14	2018-08-15		Human dwellings
Ararat	Artashat	Adult resting catch	2018-08-14	2018-08-15		Human dwelling & animal shelter							2									3
Ararat	Artashat	Adult resting catch	2018-08-14	2018-08-15		Human dwellings							1									3
Ararat	Artashat	Adult resting catch	2018-08-14	2018-08-15		Human dwellings
Ararat	Artashat	Adult resting catch	2018-08-14	2018-08-15		Human dwelling & animal shelter							4									5
Ararat	Artashat	Larval sampling/dipping	2018-08-14	2018-08-14	Stagnant temporary water bodies (pond, ditch, fen, flooded meadow or forest)																	2
Ararat	Artashat	Larval sampling/dipping	2018-08-14	2018-08-14	(Semi-)permanent water bodies with vegetation (pond, marsh, canal)																	3
Ararat	Artashat	Larval sampling/dipping	2018-08-14	2018-08-14	Stagnant temporary water bodies (pond, ditch, fen, flooded meadow or forest)								3									4
Ararat	Artashat	Larval sampling/dipping	2018-08-14	2018-08-14	Man-made (artificial) containers (e.g. tyre, pot, catch basin, pit)																	5
Ararat	Artashat	Larval sampling/dipping	2018-08-14	2018-08-14	Stagnant temporary water bodies (pond, ditch, fen, flooded meadow or forest)
Ararat	Artashat	Larval sampling/dipping	2018-08-14	2018-08-14	Stagnant temporary water bodies (pond, ditch, fen, flooded meadow or forest)
Ararat	Artashat	Larval sampling/dipping	2018-08-14	2018-08-14	(Semi-)permanent water bodies with vegetation (pond, marsh, canal)
Ararat	Artashat	Larval sampling/dipping	2018-08-15	2018-08-15	Man-made (artificial) containers (e.g. tyre, pot, catch basin, pit)																	3
Ararat	Artashat	Larval sampling/dipping	2018-08-15	2018-08-15	Stagnant temporary water bodies (pond, ditch, fen, flooded meadow or forest)																	1
Ararat	Artashat	Larval sampling/dipping	2018-08-15	2018-08-15	Stagnant temporary water bodies (pond, ditch, fen, flooded meadow or forest)
Ararat	Artashat	Larval sampling/dipping	2018-08-15	2018-08-15	Stagnant temporary water bodies (pond, ditch, fen, flooded meadow or forest)								3									7
Ararat	Artashat	Larval sampling/dipping	2018-08-15	2018-08-15	Stagnant temporary water bodies (pond, ditch, fen, flooded meadow or forest)																	3
Ararat	Artashat	Larval sampling/dipping	2018-08-15	2018-08-15	Man-made (artificial) containers (e.g. tyre, pot, catch basin, pit)
Ararat	Artashat	Larval sampling/dipping	2018-08-15	2018-08-15	Stagnant temporary water bodies (pond, ditch, fen, flooded meadow or forest)								6									8
Ararat	Artashat	Larval sampling/dipping	2018-08-15	2018-08-15	Stagnant temporary water bodies (pond, ditch, fen, flooded meadow or forest)								5									3
Ararat	Artashat	Adult resting catch	2018-08-20	2018-08-21		Human dwellings
Ararat	Artashat	Adult resting catch	2018-08-20	2018-08-21		Human dwellings							1
Ararat	Artashat	Adult resting catch	2018-08-20	2018-08-21		Human dwelling & animal shelter
Ararat	Artashat	Adult resting catch	2018-08-20	2018-08-21		Human dwellings																5
Ararat	Artashat	Adult resting catch	2018-08-20	2018-08-21		Human dwelling & animal shelter							2									7
Ararat	Artashat	Larval sampling/dipping	2018-08-20	2018-08-20	Man-made (artificial) containers (e.g. tyre, pot, catch basin, pit)																	4
Ararat	Artashat	Larval sampling/dipping	2018-08-20	2018-08-20	Stagnant temporary water bodies (pond, ditch, fen, flooded meadow or forest)																	2
Ararat	Artashat	Larval sampling/dipping	2018-08-20	2018-08-20	Stagnant temporary water bodies (pond, ditch, fen, flooded meadow or forest)
Ararat	Artashat	Larval sampling/dipping	2018-08-20	2018-08-20	Man-made (artificial) containers (e.g. tyre, pot, catch basin, pit)								2									4
Ararat	Artashat	Larval sampling/dipping	2018-08-20	2018-08-20	Stagnant temporary water bodies (pond, ditch, fen, flooded meadow or forest)
Ararat	Artashat	Larval sampling/dipping	2018-08-20	2018-08-20	(Semi-)permanent water bodies with vegetation (pond, marsh, canal)								3									5
Ararat	Artashat	Larval sampling/dipping	2018-08-20	2018-08-20	Man-made (artificial) containers (e.g. tyre, pot, catch basin, pit)
Ararat	Artashat	Larval sampling/dipping	2018-08-20	2018-08-20	Stagnant temporary water bodies (pond, ditch, fen, flooded meadow or forest)
Ararat	Artashat	Larval sampling/dipping	2018-08-20	2018-08-20	Stagnant temporary water bodies (pond, ditch, fen, flooded meadow or forest)																	5
Ararat	Artashat	Adult resting catch	2018-08-21	2018-08-22		Human dwellings							1									3
Ararat	Artashat	Adult resting catch	2018-08-21	2018-08-22		Human dwellings
Ararat	Artashat	Adult resting catch	2018-08-21	2018-08-22		Human dwelling & animal shelter							2									1
Ararat	Artashat	Adult resting catch	2018-08-21	2018-08-22		Human dwellings							4									3
Ararat	Artashat	Larval sampling/dipping	2018-08-21	2018-08-21	Stagnant temporary water bodies (pond, ditch, fen, flooded meadow or forest)
Ararat	Artashat	Larval sampling/dipping	2018-08-21	2018-08-21	Stagnant temporary water bodies (pond, ditch, fen, flooded meadow or forest)
Ararat	Artashat	Larval sampling/dipping	2018-08-21	2018-08-21	Stagnant temporary water bodies (pond, ditch, fen, flooded meadow or forest)
Ararat	Artashat	Larval sampling/dipping	2018-08-21	2018-08-21	(Semi-)permanent water bodies with vegetation (pond, marsh, canal)								5									8
Ararat	Artashat	Larval sampling/dipping	2018-08-21	2018-08-21	Stagnant temporary water bodies (pond, ditch, fen, flooded meadow or forest)
Ararat	Artashat	Larval sampling/dipping	2018-08-21	2018-08-21	Stagnant temporary water bodies (pond, ditch, fen, flooded meadow or forest)								4
Ararat	Artashat	Larval sampling/dipping	2018-08-21	2018-08-21	Stagnant temporary water bodies (pond, ditch, fen, flooded meadow or forest)
Ararat	Artashat	Larval sampling/dipping	2018-08-21	2018-08-21	Man-made (artificial) containers (e.g. tyre, pot, catch basin, pit)																	1
Ararat	Artashat	Larval sampling/dipping	2018-08-21	2018-08-21	Stagnant temporary water bodies (pond, ditch, fen, flooded meadow or forest)																	1
Ararat	Artashat	Larval sampling/dipping	2018-08-21	2018-08-21	Stagnant temporary water bodies (pond, ditch, fen, flooded meadow or forest)
Ararat	Artashat	Larval sampling/dipping	2018-08-22	2018-08-22	Man-made (artificial) containers (e.g. tyre, pot, catch basin, pit)																	3
Ararat	Artashat	Larval sampling/dipping	2018-08-22	2018-08-22	Stagnant temporary water bodies (pond, ditch, fen, flooded meadow or forest)
Ararat	Artashat	Larval sampling/dipping	2018-08-22	2018-08-22	(Semi-)permanent water bodies with vegetation (pond, marsh, canal)								6									5
Ararat	Artashat	Larval sampling/dipping	2018-08-22	2018-08-22	Stagnant temporary water bodies (pond, ditch, fen, flooded meadow or forest)								3									2
Ararat	Artashat	Larval sampling/dipping	2018-08-22	2018-08-22	Stagnant temporary water bodies (pond, ditch, fen, flooded meadow or forest)
Ararat	Artashat	Larval sampling/dipping	2018-08-22	2018-08-22	(Semi-)permanent water bodies with vegetation (pond, marsh, canal)																	6
Ararat	Artashat	Larval sampling/dipping	2018-08-22	2018-08-22	Stagnant temporary water bodies (pond, ditch, fen, flooded meadow or forest)																	3
Ararat	Artashat	Larval sampling/dipping	2018-08-22	2018-08-22	Stagnant temporary water bodies (pond, ditch, fen, flooded meadow or forest)								4									2
Ararat	Artashat	Adult resting catch	2018-08-27	2018-08-28		Human dwellings
Ararat	Artashat	Adult resting catch	2018-08-27	2018-08-28		Human dwellings							1
Ararat	Artashat	Adult resting catch	2018-08-27	2018-08-28		Human dwellings							2									3
Ararat	Artashat	Adult resting catch	2018-08-27	2018-08-28		Human dwellings
Ararat	Artashat	Adult resting catch	2018-08-27	2018-08-28		Human dwelling & animal shelter
Ararat	Artashat	Larval sampling/dipping	2018-08-27	2018-08-27	Man-made (artificial) containers (e.g. tyre, pot, catch basin, pit)
Ararat	Artashat	Larval sampling/dipping	2018-08-27	2018-08-27	Stagnant temporary water bodies (pond, ditch, fen, flooded meadow or forest)
Ararat	Artashat	Larval sampling/dipping	2018-08-27	2018-08-27	Stagnant temporary water bodies (pond, ditch, fen, flooded meadow or forest)
Ararat	Artashat	Larval sampling/dipping	2018-08-27	2018-08-27	Man-made (artificial) containers (e.g. tyre, pot, catch basin, pit)																	1
Ararat	Artashat	Larval sampling/dipping	2018-08-27	2018-08-27	Stagnant temporary water bodies (pond, ditch, fen, flooded meadow or forest)																	1
Ararat	Artashat	Larval sampling/dipping	2018-08-27	2018-08-27	Stagnant temporary water bodies (pond, ditch, fen, flooded meadow or forest)
Ararat	Artashat	Larval sampling/dipping	2018-08-27	2018-08-27	(Semi-)permanent water bodies with vegetation (pond, marsh, canal)								1									2
Ararat	Artashat	Larval sampling/dipping	2018-08-27	2018-08-27	Stagnant temporary water bodies (pond, ditch, fen, flooded meadow or forest)
Ararat	Artashat	Larval sampling/dipping	2018-08-27	2018-08-27	(Semi-)permanent water bodies with vegetation (pond, marsh, canal)								6									5
Ararat	Artashat	Larval sampling/dipping	2018-08-27	2018-08-27	Stagnant temporary water bodies (pond, ditch, fen, flooded meadow or forest)
Ararat	Artashat	Larval sampling/dipping	2018-08-27	2018-08-27	Stagnant temporary water bodies (pond, ditch, fen, flooded meadow or forest)
Ararat	Artashat	Larval sampling/dipping	2018-08-27	2018-08-27	Stagnant temporary water bodies (pond, ditch, fen, flooded meadow or forest)				2				7									4
Ararat	Artashat	Larval sampling/dipping	2018-08-27	2018-08-27	Man-made (artificial) containers (e.g. tyre, pot, catch basin, pit)
Ararat	Artashat	Adult resting catch	2018-08-28	2018-08-29		Human dwellings
Ararat	Artashat	Adult resting catch	2018-08-28	2018-08-29		Human dwelling & animal shelter							2									6
Ararat	Artashat	Adult resting catch	2018-08-28	2018-08-29		Human dwelling & animal shelter
Ararat	Artashat	Adult resting catch	2018-08-28	2018-08-29		Human dwellings
Ararat	Artashat	Larval sampling/dipping	2018-08-28	2018-08-28	Stagnant temporary water bodies (pond, ditch, fen, flooded meadow or forest)								5									3
Ararat	Artashat	Larval sampling/dipping	2018-08-28	2018-08-28	(Semi-)permanent water bodies with vegetation (pond, marsh, canal)
Ararat	Artashat	Larval sampling/dipping	2018-08-28	2018-08-28	Stagnant temporary water bodies (pond, ditch, fen, flooded meadow or forest)				1				2
Ararat	Artashat	Larval sampling/dipping	2018-08-28	2018-08-28	Stagnant temporary water bodies (pond, ditch, fen, flooded meadow or forest)								1									5
Ararat	Artashat	Larval sampling/dipping	2018-08-28	2018-08-28	(Semi-)permanent water bodies with vegetation (pond, marsh, canal)								3									8
Ararat	Artashat	Larval sampling/dipping	2018-08-28	2018-08-28	Stagnant temporary water bodies (pond, ditch, fen, flooded meadow or forest)								1									3
Ararat	Artashat	Larval sampling/dipping	2018-08-28	2018-08-28	Stagnant temporary water bodies (pond, ditch, fen, flooded meadow or forest)								2									2
Ararat	Artashat	Larval sampling/dipping	2018-08-29	2018-08-29	Stagnant temporary water bodies (pond, ditch, fen, flooded meadow or forest)				1				4
Ararat	Artashat	Larval sampling/dipping	2018-08-29	2018-08-29	Man-made (artificial) containers (e.g. tyre, pot, catch basin, pit)
Ararat	Artashat	Larval sampling/dipping	2018-08-29	2018-08-29	Stagnant temporary water bodies (pond, ditch, fen, flooded meadow or forest)
Ararat	Artashat	Larval sampling/dipping	2018-08-29	2018-08-29	Stagnant temporary water bodies (pond, ditch, fen, flooded meadow or forest)								3									4
Ararat	Artashat	Larval sampling/dipping	2018-08-29	2018-08-29	Man-made (artificial) containers (e.g. tyre, pot, catch basin, pit)								1									3
Ararat	Artashat	Larval sampling/dipping	2018-08-29	2018-08-29	Stagnant temporary water bodies (pond, ditch, fen, flooded meadow or forest)
Ararat	Artashat	Larval sampling/dipping	2018-08-29	2018-08-29	Stagnant temporary water bodies (pond, ditch, fen, flooded meadow or forest)								1									7
Ararat	Artashat	Adult resting catch	2018-09-04	2018-09-05		Human dwellings							1
Ararat	Artashat	Adult resting catch	2018-09-04	2018-09-05		Human dwellings
Ararat	Artashat	Adult resting catch	2018-09-04	2018-09-05		Human dwelling & animal shelter
Ararat	Artashat	Adult resting catch	2018-09-04	2018-09-05		Human dwellings																2
Ararat	Artashat	Adult resting catch	2018-09-04	2018-09-05		Human dwelling & animal shelter																1
Ararat	Artashat	Larval sampling/dipping	2018-09-04	2018-09-04	Man-made (artificial) containers (e.g. tyre, pot, catch basin, pit)
[truncated: 1,124 more rows]
[truncated: 1 more columns]
